# Supplementary material for: Bridging theory and behavior for healthcare accessibility modeling: A mobility-driven revision of the E2SFCA
Source: PLoS One. 2026 Apr 7;21(4):e0346009. doi: 10.1371/journal.pone.0346009 (PMC13056187; doi:10.1371/journal.pone.0346009)
Supplement: S1 File — Median household income at the Census Block Group level used to evaluate accessibility equity. (CSV) [file pone.0346009.s001.csv]

GEO_ID	NAME	S1902_C01_001E	S1902_C01_001M	S1902_C01_002E	S1902_C01_002M	S1902_C01_003E	S1902_C01_003M	S1902_C01_004E	S1902_C01_004M	S1902_C01_005E	S1902_C01_005M	S1902_C01_006E	S1902_C01_006M	S1902_C01_007E	S1902_C01_007M	S1902_C01_008E	S1902_C01_008M	S1902_C01_009E	S1902_C01_009M	S1902_C01_010E	S1902_C01_010M	S1902_C01_011E	S1902_C01_011M	S1902_C01_012E	S1902_C01_012M	S1902_C01_013E	S1902_C01_013M	S1902_C01_014E	S1902_C01_014M	S1902_C01_015E	S1902_C01_015M	S1902_C01_016E	S1902_C01_016M	S1902_C01_017E	S1902_C01_017M	S1902_C01_018E	S1902_C01_018M	S1902_C01_019E	S1902_C01_019M	S1902_C01_020E	S1902_C01_020M	S1902_C01_021E	S1902_C01_021M	S1902_C01_022E	S1902_C01_022M	S1902_C01_023E	S1902_C01_023M	S1902_C01_024E	S1902_C01_024M
Geography	Geographic Area Name	Estimate!!Number!!HOUSEHOLD INCOME!!All households	Margin of Error!!Number!!HOUSEHOLD INCOME!!All households	Estimate!!Number!!HOUSEHOLD INCOME!!All households!!With earnings	Margin of Error!!Number!!HOUSEHOLD INCOME!!All households!!With earnings	Estimate!!Number!!HOUSEHOLD INCOME!!All households!!With earnings!!With wages or salary income	Margin of Error!!Number!!HOUSEHOLD INCOME!!All households!!With earnings!!With wages or salary income	Estimate!!Number!!HOUSEHOLD INCOME!!All households!!With earnings!!With self-employment income	Margin of Error!!Number!!HOUSEHOLD INCOME!!All households!!With earnings!!With self-employment income	Estimate!!Number!!HOUSEHOLD INCOME!!All households!!With interest, dividends, or net rental income	Margin of Error!!Number!!HOUSEHOLD INCOME!!All households!!With interest, dividends, or net rental income	Estimate!!Number!!HOUSEHOLD INCOME!!All households!!With Social Security income	Margin of Error!!Number!!HOUSEHOLD INCOME!!All households!!With Social Security income	Estimate!!Number!!HOUSEHOLD INCOME!!All households!!With Supplemental Security Income (SSI)	Margin of Error!!Number!!HOUSEHOLD INCOME!!All households!!With Supplemental Security Income (SSI)	Estimate!!Number!!HOUSEHOLD INCOME!!All households!!With cash public assistance income or Food Stamps/SNAP	Margin of Error!!Number!!HOUSEHOLD INCOME!!All households!!With cash public assistance income or Food Stamps/SNAP	Estimate!!Number!!HOUSEHOLD INCOME!!All households!!With cash public assistance income or Food Stamps/SNAP!!With cash public assistance	Margin of Error!!Number!!HOUSEHOLD INCOME!!All households!!With cash public assistance income or Food Stamps/SNAP!!With cash public assistance	Estimate!!Number!!HOUSEHOLD INCOME!!All households!!With retirement income	Margin of Error!!Number!!HOUSEHOLD INCOME!!All households!!With retirement income	Estimate!!Number!!HOUSEHOLD INCOME!!All households!!With other types of income	Margin of Error!!Number!!HOUSEHOLD INCOME!!All households!!With other types of income	Estimate!!Number!!FAMILY INCOME BY NUMBER OF WORKERS IN FAMILY!!All families	Margin of Error!!Number!!FAMILY INCOME BY NUMBER OF WORKERS IN FAMILY!!All families	Estimate!!Number!!FAMILY INCOME BY NUMBER OF WORKERS IN FAMILY!!All families!!No workers	Margin of Error!!Number!!FAMILY INCOME BY NUMBER OF WORKERS IN FAMILY!!All families!!No workers	Estimate!!Number!!FAMILY INCOME BY NUMBER OF WORKERS IN FAMILY!!All families!!1 worker	Margin of Error!!Number!!FAMILY INCOME BY NUMBER OF WORKERS IN FAMILY!!All families!!1 worker	Estimate!!Number!!FAMILY INCOME BY NUMBER OF WORKERS IN FAMILY!!All families!!2 workers, both spouses worked	Margin of Error!!Number!!FAMILY INCOME BY NUMBER OF WORKERS IN FAMILY!!All families!!2 workers, both spouses worked	Estimate!!Number!!FAMILY INCOME BY NUMBER OF WORKERS IN FAMILY!!All families!!2 workers, other	Margin of Error!!Number!!FAMILY INCOME BY NUMBER OF WORKERS IN FAMILY!!All families!!2 workers, other	Estimate!!Number!!FAMILY INCOME BY NUMBER OF WORKERS IN FAMILY!!All families!!3 or more workers, both spouses worked	Margin of Error!!Number!!FAMILY INCOME BY NUMBER OF WORKERS IN FAMILY!!All families!!3 or more workers, both spouses worked	Estimate!!Number!!FAMILY INCOME BY NUMBER OF WORKERS IN FAMILY!!All families!!3 or more workers, other	Margin of Error!!Number!!FAMILY INCOME BY NUMBER OF WORKERS IN FAMILY!!All families!!3 or more workers, other	Estimate!!Number!!PER CAPITA INCOME BY RACE AND HISPANIC OR LATINO ORIGIN!!Total population	Margin of Error!!Number!!PER CAPITA INCOME BY RACE AND HISPANIC OR LATINO ORIGIN!!Total population	Estimate!!Number!!PER CAPITA INCOME BY RACE AND HISPANIC OR LATINO ORIGIN!!Total population!!One race--!!White	Margin of Error!!Number!!PER CAPITA INCOME BY RACE AND HISPANIC OR LATINO ORIGIN!!Total population!!One race--!!White	Estimate!!Number!!PER CAPITA INCOME BY RACE AND HISPANIC OR LATINO ORIGIN!!Total population!!One race--!!Black or African American	Margin of Error!!Number!!PER CAPITA INCOME BY RACE AND HISPANIC OR LATINO ORIGIN!!Total population!!One race--!!Black or African American	Estimate!!Number!!PER CAPITA INCOME BY RACE AND HISPANIC OR LATINO ORIGIN!!Total population!!One race--!!American Indian and Alaska Native	Margin of Error!!Number!!PER CAPITA INCOME BY RACE AND HISPANIC OR LATINO ORIGIN!!Total population!!One race--!!American Indian and Alaska Native	Estimate!!Number!!PER CAPITA INCOME BY RACE AND HISPANIC OR LATINO ORIGIN!!Total population!!One race--!!Asian	Margin of Error!!Number!!PER CAPITA INCOME BY RACE AND HISPANIC OR LATINO ORIGIN!!Total population!!One race--!!Asian	Estimate!!Number!!PER CAPITA INCOME BY RACE AND HISPANIC OR LATINO ORIGIN!!Total population!!One race--!!Native Hawaiian and Other Pacific Islander	Margin of Error!!Number!!PER CAPITA INCOME BY RACE AND HISPANIC OR LATINO ORIGIN!!Total population!!One race--!!Native Hawaiian and Other Pacific Islander
0500000US42001	Adams County, Pennsylvania	40411	326	30321	553	29412	551	4031	377	9214	546	15949	432	1665	195	3587	349	831	162	14332	488	4562	388	28167	535	5077	470	7274	507	9166	576	2478	365	3428	349	744	177	105183	*****	94864	504	1999	368	367	227	906	100	19	25
0500000US42003	Allegheny County, Pennsylvania	546507	2137	412699	2555	402117	2673	46735	2028	121859	2439	182328	1837	26184	1222	74053	1879	17141	985	142345	2569	48257	1499	303410	2541	46125	1427	92143	1899	105605	2237	28338	1468	24827	1353	6372	634	1240476	*****	953922	1310	155056	1905	1217	205	51337	963	285	170
0500000US42005	Armstrong County, Pennsylvania	28007	321	19429	426	18852	448	1942	251	5885	413	11813	321	1744	214	4471	311	1104	198	9123	338	3221	306	18356	413	3902	264	5330	360	5489	426	1723	257	1678	188	234	55	65069	*****	62318	296	627	121	12	11	271	32	0	27
0500000US42007	Beaver County, Pennsylvania	71975	620	51634	938	50085	891	5042	462	15060	632	29479	647	4053	481	10635	579	2227	313	22731	685	8613	536	44877	857	8348	597	13481	797	14130	643	3686	412	4066	441	1166	278	166993	*****	146436	563	10355	545	167	88	753	123	22	28
0500000US42009	Bedford County, Pennsylvania	19763	300	13543	345	13191	342	1621	159	2995	224	8618	278	818	120	2938	227	495	98	5518	336	1905	205	12809	387	2597	202	3749	325	3757	262	997	175	1361	242	348	92	47503	*****	45625	121	372	67	36	22	238	62	0	24
0500000US42011	Berks County, Pennsylvania	161701	913	124775	1233	121634	1202	13383	828	31225	1412	55112	1162	8892	768	24301	1210	5339	567	42936	1154	16524	965	107754	1583	15991	799	31526	1187	31662	1431	12552	889	12207	880	3816	471	429989	*****	310830	2118	20358	1183	2308	741	5885	570	82	58
0500000US42013	Blair County, Pennsylvania	50548	565	34990	771	34255	814	3564	330	8146	565	19987	465	2911	328	9292	619	1926	321	14542	544	6807	546	31221	801	6042	476	9510	599	9771	588	2613	343	2600	253	685	158	121854	*****	113639	642	2165	323	80	56	712	157	10	18
0500000US42015	Bradford County, Pennsylvania	24487	309	17153	384	16559	388	2168	203	7150	367	10222	319	1365	198	3511	312	689	149	7114	409	2573	273	15606	394	3159	225	5338	300	4565	344	1099	146	1231	189	214	63	59971	*****	57047	239	577	89	33	24	368	73	32	39
0500000US42017	Bucks County, Pennsylvania	247674	854	195558	1634	190360	1607	27116	1391	67623	1609	87333	1241	10059	814	20734	1090	5107	484	72889	1462	23455	1236	176608	1811	23997	1021	46831	1813	60561	1920	16734	1138	22823	1028	5662	623	645993	*****	532197	1883	24211	1092	796	382	31685	888	82	64
0500000US42019	Butler County, Pennsylvania	80245	590	60368	799	58467	889	8180	569	21363	946	29065	644	3474	429	8309	526	1610	255	22726	684	9035	630	51623	957	8168	478	14212	652	19162	864	3831	394	4867	444	1383	288	195870	*****	183784	534	2032	246	223	202	2678	294	19	18
0500000US42021	Cambria County, Pennsylvania	55692	624	36699	665	35723	673	3567	390	9812	553	24241	539	3255	309	10906	628	2160	256	19509	559	7036	480	33015	718	7030	338	10107	529	9673	463	2777	302	2877	298	551	140	132355	*****	121267	305	4301	452	100	61	606	105	5	10
0500000US42023	Cameron County, Pennsylvania	2229	92	1292	107	1267	104	186	68	496	73	1031	87	169	58	605	93	126	56	672	87	350	69	1333	97	434	80	420	85	258	56	125	52	71	39	25	20	4475	*****	4213	79	2	5	9	13	23	26	0	11
0500000US42025	Carbon County, Pennsylvania	27093	536	18938	548	18593	548	1464	304	5194	469	11510	503	1588	314	4088	502	600	183	8024	454	3870	518	17016	671	3129	371	5721	629	4229	538	1801	341	1588	306	548	228	65191	*****	58673	429	1518	340	369	280	332	139	0	27
0500000US42027	Centre County, Pennsylvania	59006	678	45482	867	44191	871	6135	559	13587	663	17352	551	2375	404	4874	609	1105	251	14239	716	6133	582	32524	787	5237	397	8915	584	12446	688	2631	375	2598	322	697	166	158041	*****	134114	616	5265	367	259	97	9569	385	49	63
0500000US42029	Chester County, Pennsylvania	202405	843	166457	1223	161784	1392	25117	1184	63936	1646	60220	1120	5825	537	12669	808	3841	499	52910	1232	18247	1199	142790	1413	17032	753	39128	1558	55124	1381	11608	1059	16623	908	3275	458	540896	*****	423956	1893	28466	1329	326	137	34812	841	147	78
0500000US42031	Clarion County, Pennsylvania	14982	321	10860	364	10546	363	1614	231	3225	244	5841	223	846	133	2449	265	532	145	4121	215	1602	192	9571	311	1779	136	2886	227	3172	232	676	133	923	124	135	38	37297	*****	35371	164	670	75	4	5	179	106	2	3
0500000US42033	Clearfield County, Pennsylvania	32089	508	22352	661	21439	637	2975	376	6004	436	13097	426	2449	326	6386	471	1483	246	9382	477	4014	442	20493	609	4157	353	6390	555	5718	388	1707	216	1938	327	583	220	78902	*****	73484	320	1752	178	54	38	436	86	28	27
0500000US42035	Clinton County, Pennsylvania	15258	224	10553	274	10201	280	1195	151	2658	274	6093	217	1168	205	2689	329	479	129	4269	266	1832	237	9734	307	2032	172	3003	253	2836	283	843	190	797	124	223	77	37707	*****	35619	169	524	135	56	58	262	36	0	24
0500000US42037	Columbia County, Pennsylvania	25874	368	18600	534	18087	539	2100	236	4343	309	9742	393	1282	229	2876	405	624	153	6593	371	2200	270	15822	445	3042	246	5094	462	5198	316	1183	238	1122	145	183	52	65055	*****	60095	490	1254	247	126	132	663	63	212	106
0500000US42039	Crawford County, Pennsylvania	33616	488	23306	540	22275	559	3468	320	6626	353	14018	414	2786	311	6165	384	1117	163	10534	370	4099	336	21798	534	4518	313	7218	379	6251	344	1718	192	1499	187	594	142	83189	*****	77989	299	1383	183	46	31	477	73	9	10
0500000US42041	Cumberland County, Pennsylvania	105187	670	80911	1057	78751	1075	10721	821	27241	1038	34155	768	3498	375	8515	763	2102	392	32508	928	11556	879	66428	1248	10315	565	19222	1008	23848	1059	5942	708	6056	555	1045	222	264422	*****	220547	913	11848	956	139	76	13815	567	1	3
0500000US42043	Dauphin County, Pennsylvania	119763	734	91968	1332	89539	1376	10147	728	22108	1049	38361	891	5840	649	15683	953	4512	584	33203	1071	11675	907	72908	1399	11709	770	21301	1161	23384	1170	7694	793	6505	577	2315	394	287484	*****	186536	1441	50766	1393	1002	485	17627	328	147	166
0500000US42045	Delaware County, Pennsylvania	216660	997	171042	1418	166021	1564	20752	1091	50314	1307	69667	1152	11163	787	29899	1307	6834	641	56649	1403	19265	1128	141867	1642	17666	944	44494	1381	44071	1318	15566	876	14452	737	5618	622	576195	*****	371394	1436	126895	1630	651	231	35324	671	326	247
0500000US42047	Elk County, Pennsylvania	13481	283	9577	382	9248	385	987	215	2603	295	5903	275	866	171	2117	287	370	116	4380	290	1575	216	8139	337	1431	189	2452	262	2546	244	684	175	897	185	129	69	30703	*****	29211	288	257	49	6	8	126	49	10	18
0500000US42049	Erie County, Pennsylvania	110106	795	80101	921	77870	936	8186	745	21057	984	40598	657	8058	765	21503	872	4208	435	31921	918	12645	686	65757	1250	11553	650	21831	1021	18720	997	6454	562	5696	540	1503	318	269544	*****	225040	844	18596	912	376	124	5320	331	49	44
0500000US42051	Fayette County, Pennsylvania	54962	657	36385	814	35124	888	3689	383	8266	592	22756	588	4844	488	13263	734	2511	330	16165	707	6569	585	33426	734	7938	523	10948	730	8376	605	2883	360	2716	371	565	151	126967	*****	114397	450	5156	523	89	49	578	105	78	56
0500000US42053	Forest County, Pennsylvania	1944	106	1065	104	1009	98	128	31	323	46	1122	62	119	36	312	59	25	10	771	68	187	40	1063	85	397	58	383	70	180	39	45	23	37	12	21	13	6785	*****	5362	148	949	135	25	21	42	34	0	16
0500000US42055	Franklin County, Pennsylvania	63028	476	46694	764	45396	840	6301	599	13729	840	22124	655	2804	459	7386	686	1485	267	19636	952	8279	712	42354	814	7755	596	12319	951	13785	882	3680	499	3852	514	963	267	156626	*****	137549	1307	5056	452	561	281	1488	159	25	30
0500000US42057	Fulton County, Pennsylvania	6156	124	4323	138	4112	139	688	93	982	95	2599	110	345	77	908	116	203	56	1933	121	745	84	4135	142	698	79	1353	141	1283	112	288	67	420	67	93	40	14545	*****	13693	124	198	31	3	4	32	14	0	18
0500000US42059	Greene County, Pennsylvania	14126	317	9238	361	9008	360	835	147	3133	242	5776	301	1018	217	3100	331	535	149	4690	285	1881	277	9542	364	2272	248	2891	289	2802	291	767	154	622	150	188	60	35265	*****	32556	275	941	135	6	8	71	50	0	24
0500000US42061	Huntingdon County, Pennsylvania	16038	322	11067	297	10686	295	1489	152	3316	247	7103	198	1051	141	2288	220	515	108	5516	249	2534	269	10696	328	2142	138	3390	257	2999	234	828	123	1070	147	267	103	43844	*****	39561	128	2152	206	53	38	231	91	1	2
0500000US42063	Indiana County, Pennsylvania	32291	487	22278	599	21459	583	2862	302	6535	497	12772	432	2161	293	5136	428	1032	186	9562	470	4513	419	19138	492	4204	286	5719	364	5525	372	1663	245	1602	238	425	105	83213	*****	77087	444	2041	252	37	48	661	151	0	27
0500000US42065	Jefferson County, Pennsylvania	18207	252	12430	299	11881	309	1798	182	3278	195	7552	265	1172	153	2851	233	702	134	5021	238	2259	204	11507	300	2427	162	3488	223	3619	261	864	132	931	135	178	68	44099	*****	42575	144	207	65	23	17	109	41	0	24
0500000US42067	Juniata County, Pennsylvania	8928	191	6443	199	6149	202	1113	143	1649	153	3444	146	411	78	951	165	123	38	2398	193	726	132	6144	247	1068	124	1895	189	1819	170	588	122	656	108	118	39	23419	*****	21825	174	246	40	2	3	111	23	0	21
0500000US42069	Lackawanna County, Pennsylvania	88266	814	64729	1126	63074	1119	6674	598	15076	735	33458	759	5337	563	16053	742	3385	409	22839	938	9710	785	53778	1086	8408	514	18405	827	15421	936	5151	522	4543	482	1850	366	215834	*****	180058	893	6635	609	164	68	6389	279	89	72
0500000US42071	Lancaster County, Pennsylvania	210536	704	166130	1223	160378	1297	27783	1428	51372	1414	72024	1289	8505	741	21060	1073	6450	634	58309	1384	20133	1220	145236	1760	19614	806	40635	1459	51596	1687	12236	943	16037	891	5118	535	555151	*****	460035	2145	22176	1266	987	286	13086	517	517	482
0500000US42073	Lawrence County, Pennsylvania	36005	425	25480	643	24728	603	2866	301	6866	458	15526	452	2544	301	7574	571	1427	208	10495	510	4733	389	22849	571	4123	332	7842	521	6386	394	2330	304	1773	246	395	115	85423	*****	77191	378	3164	316	11	9	274	114	0	27
0500000US42075	Lebanon County, Pennsylvania	55846	412	42557	739	41094	833	5514	529	12370	627	21012	563	2817	439	7395	608	2136	403	17436	650	6515	685	38256	851	5881	434	12396	803	11878	835	2838	397	3934	470	1329	241	143592	*****	117746	977	2950	434	79	83	2201	229	58	64
0500000US42077	Lehigh County, Pennsylvania	143445	761	111805	1266	109099	1298	12487	955	31853	1305	48316	1030	7378	672	23828	1227	5752	574	38614	1152	15539	1205	97187	1296	14085	761	28843	1264	29548	1177	12044	960	9130	854	3537	523	375408	*****	250651	2119	26043	1313	1246	479	13190	617	133	40
0500000US42079	Luzerne County, Pennsylvania	133434	862	96860	1188	94471	1223	9468	555	23337	944	50639	976	6950	584	26843	1223	4715	573	36447	1188	15723	820	81835	1188	13661	640	27401	1060	22194	995	8357	602	7445	569	2777	464	325978	*****	255267	1472	17107	1250	320	168	3593	337	502	303
0500000US42081	Lycoming County, Pennsylvania	46201	524	33812	718	32882	740	3872	415	9816	599	17992	493	2599	329	7336	585	1652	308	13711	633	5660	541	29141	768	5308	399	9104	642	9527	592	2233	333	2471	275	498	157	113570	*****	101203	578	5038	488	314	154	1003	81	35	45
0500000US42083	McKean County, Pennsylvania	16204	232	11361	296	11000	268	1374	205	3015	253	6438	260	1301	188	2791	231	616	124	5119	286	2222	287	10162	259	2059	211	3325	247	3040	235	777	124	864	151	97	41	40149	*****	37614	244	927	112	8	8	194	70	2	4
0500000US42085	Mercer County, Pennsylvania	46123	500	31375	639	30425	670	3639	361	8988	544	19073	469	3352	358	8389	599	1680	262	14889	554	5802	481	29088	697	6063	461	9443	541	8184	433	2299	304	2374	267	725	179	109852	*****	97737	427	6123	295	122	50	689	138	20	24
0500000US42087	Mifflin County, Pennsylvania	18502	339	13488	431	12925	429	1899	231	2632	252	7591	291	1211	236	3334	326	617	141	5118	271	1636	256	12463	509	2477	286	4308	447	3729	344	774	184	896	197	279	108	46074	*****	43274	279	329	91	63	47	128	81	43	59
0500000US42089	Monroe County, Pennsylvania	60562	992	45729	1071	44170	1143	6087	635	10497	831	24224	703	3671	513	9037	748	1851	508	19254	1062	7168	699	42869	1078	7046	632	13562	1064	11080	886	5493	746	4172	521	1516	354	167784	*****	111592	1411	23488	1226	316	122	4428	360	31	36
0500000US42091	Montgomery County, Pennsylvania	333514	976	269616	1471	262683	1537	36404	1518	95057	1940	103799	1280	11056	640	24083	1122	6717	599	87274	1563	28069	1392	223295	2009	25906	1011	58740	1843	86726	1875	19264	948	25697	1132	6962	614	861225	*****	640759	2226	79804	1375	1546	706	67295	927	254	120
0500000US42093	Montour County, Pennsylvania	7689	167	5462	237	5329	230	833	163	1528	183	2765	163	238	82	579	117	66	37	2077	218	693	143	4940	245	903	150	1706	209	1547	177	266	89	457	93	61	35	18079	*****	16357	124	444	44	26	20	631	44	0	18
0500000US42095	Northampton County, Pennsylvania	121496	846	92175	1208	89852	1172	10033	822	28404	1020	44644	1002	6005	665	13653	877	3831	553	39389	1050	12713	728	81698	1248	13523	722	22948	1127	25309	1332	8518	709	9124	642	2276	412	315927	*****	242420	1474	18651	884	415	201	9731	360	22	35
0500000US42097	Northumberland County, Pennsylvania	37581	478	26415	607	25742	607	2686	313	6137	436	15466	448	2333	306	5733	349	1271	232	11138	514	3563	326	23500	630	4532	360	7609	534	7007	401	1827	246	2128	272	397	113	90925	*****	82792	488	2468	233	64	86	427	63	12	18
0500000US42099	Perry County, Pennsylvania	18232	230	13599	314	13033	321	1986	240	3597	243	7332	229	991	153	2096	265	311	65	6012	284	1980	223	12647	377	1973	183	4279	317	3814	342	972	164	1270	200	339	78	45988	*****	43438	255	368	81	38	25	117	44	19	15
0500000US42101	Philadelphia County, Pennsylvania	669222	2141	509358	3680	494844	3805	58507	2758	92361	2467	185485	3208	63984	2629	184085	4489	38730	1887	127061	3357	63089	2490	352069	4655	53101	2068	129004	3480	84701	2972	49460	1922	20158	1519	15645	1318	1582432	*****	571785	4247	631361	4503	7012	2015	122949	1264	814	347
0500000US42103	Pike County, Pennsylvania	24009	602	17118	704	16339	732	2725	446	5074	426	10126	416	1410	294	3253	485	770	220	8574	533	3021	363	16261	604	3568	346	5330	605	4391	389	1225	284	1346	249	401	146	59691	*****	48000	603	3967	447	55	33	883	127	0	27
0500000US42105	Potter County, Pennsylvania	6757	159	4565	152	4290	137	725	103	1315	122	3139	116	511	75	1034	104	209	57	2142	117	828	89	4433	149	936	85	1430	118	1278	99	371	71	338	71	80	29	16276	*****	15572	72	71	29	14	12	75	21	5	5
0500000US42107	Schuylkill County, Pennsylvania	57465	657	41293	684	40214	691	3990	440	11332	725	22525	541	3594	426	10154	612	2870	378	17049	626	6737	589	36741	725	6717	455	11973	712	10072	603	3864	458	3316	350	799	176	143259	*****	128550	565	4152	278	121	60	646	194	21	22
0500000US42109	Snyder County, Pennsylvania	14549	231	10760	256	10190	260	1779	171	2893	215	5769	221	804	147	1584	204	310	93	4500	230	1484	202	9901	281	1567	171	3174	245	3047	250	762	130	1007	155	344	92	39711	*****	37723	82	313	80	13	13	219	58	93	58
0500000US42111	Somerset County, Pennsylvania	29071	416	19974	468	19234	487	2884	316	5797	485	12853	382	1372	166	4368	344	662	124	8910	371	3191	316	18879	505	3829	280	5714	451	6067	392	1220	215	1715	197	334	95	73255	*****	69242	223	1418	139	81	51	377	93	1	2
0500000US42113	Sullivan County, Pennsylvania	2536	105	1567	96	1476	95	248	43	923	80	1186	59	132	43	229	46	27	15	917	64	245	40	1569	93	480	59	436	54	417	55	104	31	117	37	15	10	5849	*****	5534	45	132	48	10	11	0	16	0	16
0500000US42115	Susquehanna County, Pennsylvania	15639	269	10719	271	10093	271	1576	167	5913	230	6992	193	723	111	1966	190	400	94	5056	205	1601	167	10345	303	2319	159	3641	260	2565	204	857	110	741	114	222	72	38349	*****	36699	120	90	32	9	9	190	28	0	24
0500000US42117	Tioga County, Pennsylvania	16639	287	11648	330	11090	318	2165	254	3571	191	7047	266	985	158	2334	214	389	79	5165	233	1934	196	11220	315	2437	203	3765	292	3319	294	717	141	808	118	174	66	41078	*****	39441	98	351	91	34	16	155	43	1	2
0500000US42119	Union County, Pennsylvania	14301	304	10283	440	9837	425	1815	302	3490	401	5812	342	761	186	1815	329	514	138	4651	359	1105	235	9429	380	1626	216	2714	280	3335	329	531	119	1013	172	210	65	42570	*****	37935	190	2575	61	51	37	750	132	0	24
0500000US42121	Venango County, Pennsylvania	21342	354	14206	404	13817	408	1618	205	4587	311	9295	258	1722	227	4115	349	651	119	7723	286	2917	264	13831	379	3342	260	4291	336	3711	267	1078	208	1224	181	185	52	50096	*****	47208	296	576	155	20	17	173	54	9	7
0500000US42123	Warren County, Pennsylvania	16271	233	10867	277	10597	267	1137	138	3464	251	7217	255	870	152	2145	230	524	116	5537	258	2015	260	10303	294	2550	189	3073	278	3021	229	825	176	703	118	131	45	38174	*****	36346	279	323	78	20	14	162	28	31	34
0500000US42125	Washington County, Pennsylvania	87665	660	63836	865	61713	879	7966	559	21332	856	34035	759	4411	422	12787	759	2566	370	25641	712	9490	615	55742	840	9844	571	16172	770	19058	934	4446	370	4838	469	1384	231	209778	*****	190444	672	6679	473	186	155	2537	210	64	30
0500000US42127	Wayne County, Pennsylvania	20314	488	13524	506	12972	515	1948	252	4351	374	9863	347	1074	202	2702	311	570	173	6755	381	2657	382	13285	460	3167	282	4336	384	3140	357	1283	206	970	156	389	125	51189	*****	46100	419	1618	116	154	98	355	55	27	27
0500000US42129	Westmoreland County, Pennsylvania	154385	899	110114	1254	106611	1364	13291	764	33362	913	63452	964	7634	620	21650	1259	3950	443	48740	1221	17461	1019	96720	1105	18328	829	28046	920	31371	1052	7712	596	9084	591	2179	334	353345	*****	327086	799	8858	526	188	132	3248	300	61	29
0500000US42131	Wyoming County, Pennsylvania	10892	211	7792	225	7543	228	1028	143	3049	198	4615	147	480	98	1838	200	315	92	3126	172	1315	149	6958	259	1299	124	2311	222	2070	198	541	100	620	106	117	38	26075	*****	24649	169	210	72	28	23	64	22	0	21
0500000US42133	York County, Pennsylvania	180207	705	139370	1010	135997	1065	16592	990	36270	1284	62330	1033	7728	683	21404	1150	5289	520	53089	1414	20425	1327	122360	1369	17659	798	35956	1349	41680	1446	11025	858	13548	881	2492	371	459312	*****	380861	1569	27012	1046	645	267	6553	472	110	62
[truncated: 120 more columns]
