# Supplementary material for: Bridging theory and behavior for healthcare accessibility modeling: A mobility-driven revision of the E2SFCA
Source: PLoS One. 2026 Apr 7;21(4):e0346009. doi: 10.1371/journal.pone.0346009 (PMC13056187; doi:10.1371/journal.pone.0346009)
Supplement: S2 File — Facility names, counties, and licensed bed counts used as a proxy for service capacity. (CSV) [file pone.0346009.s002.csv]

COUNTY	FACILITY NAME	LICENSED BEDS	Placekey
ADAMS	THE GETTYSBURG HOSPITAL D/B/A WELLSPAN GETTYSBURG HOSPITAL	76	222-222@63s-spp-mtv
ALLEGHENY	AHN-ALLEGHENY GENERAL HOSPITAL	528	zzw-222@63d-5kv-qxq
ALLEGHENY	AHN JEFFERSON HOSPITAL	341	zzw-222@63d-6h7-sbk
ALLEGHENY	ALLEGHENY HEALTH NETWORK WEXFORD HOSPITAL	158	223-242@63d-5jc-8d9
ALLEGHENY	ALLEGHENY VALLEY HOSPITAL	166	222-22b@63d-488-p35
ALLEGHENY	FORBES HOSPITAL	314	222-228@63d-3vq-z75
ALLEGHENY	HERITAGE VALLEY KENNEDY	74	zzw-222@63d-5mq-5cq
ALLEGHENY	HERITAGE VALLEY SEWICKLEY	210	22h-222@63d-5vy-fj9
ALLEGHENY	ST. CLAIR MEMORIAL HOSPITAL	329	222-222@63d-77v-p5f
ALLEGHENY	UNIVERSITY OF PITTSBURGH MEDICAL CENTER EAST	155	222-22r@63d-3vp-z75
ALLEGHENY	UNIVERSITY OF PITTSBURGH MEDICAL CENTER MERCY	435	222-229@63d-6xy-btv
ALLEGHENY	UNIVERSITY OF PITTSBURGH MEDICAL CENTER PRESBYTERIAN SHADYSIDE	1517	222-222@63d-6zj-hnq
ALLEGHENY	UNIVSERITY OF PITTSBURGH MEDICAL CENTER MCKEESPORT	195	222-226@63d-756-x5z
ALLEGHENY	UPMC PASSAVANT HOSPITAL	423	zzw-222@63d-5n3-hwk
ALLEGHENY	UPMC ST. MARGARET	250	223-225@63d-3sj-3dv
ALLEGHENY	WEST PENN HOSPITAL	356	zzw-222@63d-6zg-tgk
ARMSTRONG	ARMSTRONG COUNTY MEMORIAL HOSPITAL	95	223-226@63d-9jy-nbk
BEAVER	HERITAGE VALLEY BEAVER	285	222-228@63d-66y-cdv
BEAVER	PAM HEALTH SPECIALTY HOSPITAL AT HERITAGE VALLEY	35	222-22d@63d-66y-cdv
BEDFORD	UPMC BEDFORD	40	zzw-222@63d-h78-m6k
BERKS	PENN STATE HEALTH ST. JOSEPH	204	222-224@63s-fsf-rkz
BERKS	READING HOSPITAL	697	224-22d@63s-fsw-hwk
BLAIR	CONEMAUGH NASON MEDICAL CENTER	45	zzw-223@63p-ttv-p35
BLAIR	PENN HIGHLANDS TYRONE	25	zzw-222@63p-q9g-nbk
BLAIR	UPMC ALTOONA	398	zzw-222@63p-trg-rx5
BRADFORD	ROBERT PACKER HOSPITAL	308	zzw-222@63q-cd6-zpv
BRADFORD	TROY COMMUNITY HOSPITAL	25	222-222@63q-c32-bp9
BUCKS	DOYLESTOWN HOSPITAL	233	22f-226@628-cw2-zvf
BUCKS	GRAND VIEW HOSPITAL	194	222-22c@628-cpq-xt9
BUCKS	LOWER BUCKS HOSPITAL	150	zzw-222@628-pq4-yjv
BUCKS	ROTHMAN ORTHOPAEDIC SPECIALTY HOSPITAL, LLC	24	223-227@628-pr4-2x5
BUCKS	ST. LUKE'S HOSPITAL - UPPER BUCKS CAMPUS	116	22p-222@628-cph-zfz
BUCKS	ST. MARY MEDICAL CENTER	373	222-226@628-ppy-w8v
BUTLER	INDEPENDENCE HEALTH SYSTEM BUTLER MEMORIAL HOSPITAL	294	222-225@63d-9sx-4jv
CAMBRIA	CONEMAUGH MEMORIAL MEDICAL CENTER	420	223-222@63d-8hy-f4v
CAMBRIA	CONEMAUGH MINERS MEDICAL CENTER	25	222-223@63p-sck-x5z
CARBON	ST. LUKE'S HOSPITAL CARBON CAMPUS	52	zzw-222@628-dms-wx5
CENTRE	MOUNT NITTANY MEDICAL CENTER	248	222-222@63p-vj9-s5z
CHESTER	CHESTER COUNTY HOSPITAL	329	22g-223@63s-cqq-73q
CHESTER	MAIN LINE HOSPITAL PAOLI	249	223-223@63s-chf-hkf
CHESTER	PHOENIXVILLE HOSPITAL	144	zzw-222@63s-cct-789
CLARION	CLARION HOSPITAL	67	zzw-222@63p-jdr-zcq
CLEARFIELD	PENN HIGHLANDS DUBOIS	330	zzw-223@63p-ghq-vcq
COLUMBIA	GEISINGER BLOOMSBURG HOSPITAL	62	223-223@63p-9w2-kj9
CRAWFORD	MEADVILLE MEDICAL CENTER	198	224-222@63t-rcd-sqz
CRAWFORD	TITUSVILLE AREA HOSPITAL	25	zzw-225@63p-hfq-7qz
CUMBERLAND	PENN STATE HEALTH HAMPDEN MEDICAL CENTER	120	223-223@63p-8qq-mrk
CUMBERLAND	PENN STATE HEALTH HOLY SPIRIT MEDICAL CENTER	307	222-223@63s-xj5-bp9
CUMBERLAND	UPMC CARLISLE	166	222-223@63s-zkj-rrk
DAUPHIN	MILTON S. HERSHEY MEDICAL CENTER	632	zzy-225@63p-73z-k9f
DAUPHIN	UNIVERSITY OF PITTSBURGH MEDICAL CENTER PINNACLE HOSPITALS	725	223-222@63s-xhz-qs5
DELAWARE	CROZER CHESTER MEDICAL CENTER	429	zzy-22f@63s-dvf-z2k
DELAWARE	DELAWARE COUNTY MEMORIAL HOSPITAL	45	225-222@63s-dws-vj9
DELAWARE	MERCY FITZGERALD	183	225-224@63s-dt7-k75
DELAWARE	RIDDLE HOSPITAL	200	225-222@63s-f4k-4n5
ELK	PENN HIGHLANDS ELK	40	zzy-222@63p-mcm-syv
ERIE	AHN SAINT VINCENT HOSPITAL	376	222-228@63v-v6c-fxq
ERIE	CORRY MEMORIAL HOSPITAL	20	222-222@63v-rsv-fpv
ERIE	MILLCREEK COMMUNITY HOSPITAL	171	222-223@63v-v64-xt9
ERIE	UPMC HAMOT	458	222-222@63v-v7w-7h5
FAYETTE	PENN HIGHLANDS CONNELLSVILLE	60	224-226@63d-4wd-xh5
FAYETTE	UNIONTOWN HOSPITAL	145	zzw-222@63c-49g-gkz
FRANKLIN	THE CHAMBERSBURG HOSPITAL DBA WELLSPAN CHAMBERSBURG HOSPITAL	274	zzw-222@63s-vmg-mc5
FRANKLIN	WELLSPAN HOSPITAL DBA WELLSPAN WAYNESBORO HOSPITAL	57	222-222@63s-s9y-mx5
FULTON	FULTON COUNTY MEDICAL CENTER	21	222-228@63s-v9y-q4v
GREENE	WHS GREENE	18	223-222@63c-6c3-n89
HUNTINGDON	PENN HIGHLANDS HUNTINGDON	71	22n-22b@63p-qdq-wrk
INDIANA	INDIANA REGIONAL MEDICAL CENTER	166	222-222@63d-963-ndv
JEFFERSON	PENN HIGHLANDS BROOKVILLE	35	zzw-222@63p-gry-4y9
JEFFERSON	PUNXSUTAWNEY AREA HOSPITAL INC	49	zzw-223@63p-gvb-h5z
LACKAWANNA	GEISINGER COMMUNITY MEDICAL CENTER	262	224-223@63q-g5d-5zz
LACKAWANNA	LEHIGH VALLEY HOSPITAL -DICKSON CITY	33	227-223@63q-g45-vfz
LACKAWANNA	REGIONAL HOSPITAL OF SCRANTON	308	223-225@63q-g5k-p7q
LANCASTER	PENN STATE HEALTH LANCASTER MEDICAL CENTER	137	223-223@63s-9xn-ht9
LANCASTER	THE LANCASTER GENERAL HOSPITAL	620	zzw-228@63s-9wk-b8v
LANCASTER	UPMC LITITZ	148	222-224@63s-9xy-n89
LANCASTER	WELLSPAN EPHRATA COMMUNITY HOSPITAL	141	223-222@63s-frj-pd9
LAWRENCE	UPMC JAMESON	146	223-224@63t-nf9-t9z
LEBANON	WELLSPAN GOOD SAMARITAN HOSPITAL	163	222-224@63p-79j-b49
LEHIGH	LEHIGH VALLEY HOSPITAL	1325	223-222@628-fzw-6tv
LEHIGH	ST. LUKE'S HOSPITAL BETHLEHEM	805	zzw-224@628-g32-kxq
LUZERNE	GEISINGER WYOMING VALLEY MEDICAL CENTER	318	zzy-223@63q-9vb-b49
LUZERNE	LEHIGH VALLEY HOSPITAL HAZLETON	150	222-224@628-dr9-mff
LUZERNE	WILKES-BARRE GENERAL HOSPITAL	369	222-222@63q-9vb-jgk
LYCOMING	GEISINGER JERSEY SHORE HOSPITAL	25	zzy-222@63n-xh9-5xq
LYCOMING	GEISINGER MEDICAL CENTER MUNCY	20	224-222@63p-d7h-6tv
LYCOMING	UNIVERSITY OF PITTSBURGH MEDICAL CENTER MUNCY	20	zzw-222@63p-czt-8sq
LYCOMING	UPMC WILLIAMSPORT	255	224-224@63p-d87-y7q
MCKEAN	OLEAN GENERAL HOSPITAL D/B/A BRADFORD REGIONAL MEDICAL CENTER	50
MCKEAN	UNIVERSITY OF PITTSBURGH MEDICAL CENTER KANE	14	zzy-224@63p-krk-49z
MERCER	EDGEWOOD SURGICAL HOSPITAL	10	222-222@63t-mnn-8vz
MERCER	GROVE CITY MEDICAL CENTER D/B/A GROVE CITY HOSPITAL	67	zzw-225@63t-spg-zmk
MERCER	SHARON REGIONAL MEDICAL CENTER	163	zzw-222@63t-p88-5vf
MERCER	UPMC HORIZON	116	zzy-222@63t-p87-qmk
MIFFLIN	GEISINGER LEWISTOWN HOSPITAL	133	223-223@63p-w6z-5pv
MONROE	LEHIGH VALLEY HOSPITAL - POCONO	264	222-222@628-c28-nnq
MONROE	ST. LUKE'S HOSPITAL MONROE CAMPUS	98	222-223@628-jft-b8v
MONTGOMERY	BRYN MAWR HOSPITAL	284	222-223@63s-cjm-5zz
MONTGOMERY	EINSTEIN MEDICAL CENTER MONTGOMERY	195	225-222@63s-czc-r6k
MONTGOMERY	HOLY REDEEMER HOSPITAL	239	zzw-222@628-pxw-r49
MONTGOMERY	JEFFERSON ABINGTON HOSPITAL	667	zzw-224@628-pxz-m6k
MONTGOMERY	JEFFERSON LANSDALE HOSPITAL	140	222-222@628-ctv-mkz
MONTGOMERY	LANKENAU MEDICAL CENTER	370	zzw-225@628-ph9-j9z
MONTGOMERY	PHYSICIANS CARE SURGICAL HOSPITAL	12	222-222@63s-cfw-zxq
MONTGOMERY	POTTSTOWN HOSPITAL, LLC	213	zzw-223@63s-d45-q9f
MONTGOMERY	SUBURBAN COMMUNITY HOSPITAL	126	222-223@63s-cy9-b6k
MONTOUR	GEISINGER MEDICAL CENTER	575	zzy-222@63p-9vf-9j9
NORTHAMPTON	ST. LUKE'S HOSPITAL- ANDERSON CAMPUS	215	222-222@628-bwm-mrk
NORTHAMPTON	ST. LUKE'S HOSPITAL - EASTON CAMPUS	164	223-223@628-bwn-sh5
PHILADELPHIA	ALBERT EINSTEIN MEDICAL CENTER	738	zzy-223@628-pj9-4qf
PHILADELPHIA	JEFFERSON HEALTH - NORTHEAST	464	zzw-227@628-p78-dsq
PHILADELPHIA	KENSINGTON HOSPITAL	31	22r-222@628-pp5-59f
PHILADELPHIA	KINDRED HOSPITAL	118	22p-222@628-p82-4d9
PHILADELPHIA	NAZARETH HOSPITAL	189	222-224@628-p84-qxq
PHILADELPHIA	PENN PRESBYTERIAN MEDICAL CENTER	380	zzw-22k@628-pmf-6p9
PHILADELPHIA	PENNSYLVANIA HOSPITAL	493	223-226@628-pmb-fmk
PHILADELPHIA	ROXBOROUGH MEMORIAL HOSPITAL	131	zzw-223@628-pfz-rrk
PHILADELPHIA	TEMPLE HEALTH CHESTNUT HILL HOSPITAL	148	zzw-22g@628-pjf-z75
PHILADELPHIA	TEMPLE UNIVERSITY HOSPITAL	890	223-223@628-pj4-zzz
PHILADELPHIA	THE TRUSTEES OF THE UNIVERSITY OF PENNSYLVANIA D/B/A THE HOSPITAL OF THE UNIVERSITY OF PENNSYLVANIA	1146	zzw-22h@628-pmf-6p9
PHILADELPHIA	THOMAS JEFFERSON UNIVERSITY HOSPITALS, INC.	884	zzw-223@628-pmb-6c5
POTTER	UPMC COLE	93	222-223@63n-yb8-249
SCHUYLKILL	GEISINGER ST. LUKE'S	60	zzw-222@63p-bmp-q2k
SCHUYLKILL	LEHIGH VALLEY HOSPITAL - SCHUYLKILL	186	223-223@63p-bmz-6ff
SCHUYLKILL	ST. LUKE'S MINERS MEMORIAL HOSPITAL	49	zzw-225@628-dvk-wrk
SOMERSET	CHAN SOON-SHIONG MEDICAL CENTER AT WINDBER	54	222-223@63d-knc-dd9
SOMERSET	DLP CONEMAUGH MEYERSDALE MEDICAL CENTER	20	zzw-222@63d-fxj-9pv
SOMERSET	UPMC SOMERSET	111	zzw-225@63d-kmd-bc5
SUSQUEHANNA	BARNES-KASSON COUNTY HOSPITAL	25	225-223@63q-dtt-fvf
SUSQUEHANNA	ENDLESS MOUNTAINS HEALTH SYSTEMS, INC.	25	222-223@63q-f5r-xdv
TIOGA	UNIVERSITY OF PITTSBURGH MEDICAL CENTER WELLSBORO	25	zzy-22b@63p-26f-9s5
UNION	EVANGELICAL COMMUNITY HOSPITAL	131	224-222@63p-cxz-v9f
VENANGO	UPMC NORTHWEST	151	zzw-224@63t-syy-g49
WARREN	WARREN GENERAL HOSPITAL	85	222-224@63p-nbp-vzz
WASHINGTON	AHN CANONSBURG HOSPITAL	104	zzw-224@63d-6p5-cnq
WASHINGTON	PENN HIGHLANDS MON VALLEY	200	222-222@63d-6nd-28v
WASHINGTON	WASHINGTON HOSPITAL	278	222-225@63c-6q8-kmk
WAYNE	WAYNE MEMORIAL HOSPITAL	104	224-222@63q-gf3-td9
WESTMORELAND	AHN EMERUS WESTMORELAND NEIGHBORHOOD HOSPITAL	40	zzw-222@63d-575-x5z
WESTMORELAND	EXCELA HEALTH FRICK HOSPITAL	33	zzw-222@63d-4j8-b8v
WESTMORELAND	EXCELA HEALTH LATROBE HOSPITAL	170	zzw-224@63d-4y9-qfz
WESTMORELAND	EXCELA HEALTH WESTMORELAND REGIONAL HOSPITAL	375	zzw-223@63d-59d-p7q
YORK	UPMC HANOVER	93	223-224@63s-ypz-skf
YORK	UPMC MEMORIAL	104	223-222@63s-x4y-85f
YORK	WELLSPAN SURGERY & REHABILITATION HOSPITAL	73	zzw-22b@63s-9pr-4jv
YORK	WELLSPAN YORK HOSPITAL	593	zzw-222@63s-9pr-649
ALLEGHENY	ENCOMPASS HEALTH REHABILITATION HOSPITAL OF HARMARVILLE	162	222-222@63d-3rb-4jv
ALLEGHENY	ENCOMPASS HEALTH REHABILITATION HOSPITAL OF SEWICKLEY	67	zzw-222@63d-5w4-mrk
ALLEGHENY	PAM HEALTH SPECIALTY HOSPITAL OF PITTSBURGH	63	222-222@63d-5tp-t7q
ALLEGHENY	SELECT SPECIALTY HOSPITAL-PITTSBURGH/UPMC, INC.	67	zzw-224@63d-6zm-c3q
ALLEGHENY	SELECT SPECIALTY HOSPITAL -MCKEESPORT, INC.	30	zzy-223@63d-756-x5z
ALLEGHENY	SOUTHWOOD PSYCHIATRIC HOSPITAL	74	222-222@63d-76b-rtv
ALLEGHENY	THE CHILDREN'S HOME OF PITTSBURGH	30	226-222@63d-6zg-vmk
ALLEGHENY	UNIVERSITY OF PITTSBURGH MEDICAL CENTER CHILDREN'S HOSPITAL OF PITTSBURGH	317	222-222@63d-6zg-z4v
ALLEGHENY	UNIVERSITY OF PITTSBURGH MEDICAL CENTER MAGEE-WOMENS HOSPITAL	369	zzy-223@63d-6zm-k4v
ALLEGHENY	VETERANS AFFAIRS PITTSBURGH HEALTHCARE SYSTEM	.	zzw-222@63d-6zm-dy9
BERKS	ENCOMPASS HEALTH REHABILITATION HOSPITAL OF READING LLC	60	zzw-224@63s-fxj-mx5
BERKS	HAVEN BEHAVIORAL HOSPITAL OF EASTERN PENNSYLVANIA	86	zzw-222@63s-fsq-q4v
BERKS	SURGICAL INSTITUTE OF READING	15	222-222@63s-ftt-mhq
BERKS	TOWER BEHAVIORAL HEALTH	144	zzw-222@63s-fsf-cdv
BERKS	WERNERSVILLE STATE HOSPITAL	266	zzy-222@63s-fdb-3dv
BLAIR	ENCOMPASS HEALTH REHABILITATION HOSPITAL OF ALTOONA, LLC	80	zzw-223@63p-tr9-f9f
BLAIR	JAMES E. VAN ZANDT VETERANS AFFAIRS MEDICAL CENTER	.	222-225@63p-trb-fpv
BUCKS	FOUNDATIONS BEHAVIORAL HEALTH	60	222-223@628-cw2-94v
BUCKS	ST. MARY REHABILITATION HOSPITAL	50	zzw-222@628-pqs-jy9
CAMBRIA	SELECT SPECIALTY HOSPITAL JOHNSTOWN	39	223-223@63d-8kk-gx5
CENTRE	ENCOMPASS HEALTH REHABILITATION HOSPITAL OF NITTANY VALLEY	73	223-223@63p-v6j-tjv
CENTRE	THE MEADOWS PSYCHIATRIC CENTER	119	zzy-222@63p-vbq-389
CHESTER	DEVEREUX CHILDREN'S BEHAVIORAL HEALTH INSTITUTE	48
CHESTER	MAIN LINE HOSPITAL BRYN MAWR REHABILITATION	148	zzw-223@63s-csf-835
CHESTER	MALVERN BEHAVIORAL HEALTH	76	22v-222@628-pm4-g49
CHESTER	SAINT JOHN VIANNEY HOSPITAL	50	226-226@63s-cr9-snq
CHESTER	VETERANS AFFAIRS MEDICAL CENTER COATESVILLE	.	222-223@63s-7xk-jd9
CLARION	CLARION PSYCHIATRIC CENTER	112	223-222@63p-jds-2tv
CLINTON	BUCKTAIL MEDICAL CENTER	16	222-222@63n-zdn-35z
COLUMBIA	BERWICK FREE STANDING PSYCHIATRIC HOSPITAL	14	zzw-223@63p-9n2-mff
CUMBERLAND	ENCOMPASS HEALTH REHABILITATION HOSPITAL OF MECHANICSBURG LLC	75	zzw-223@63s-xgf-hkf
DAUPHIN	HELEN M SIMPSON REHABILITATION HOSPITAL	55	222-223@63s-xhb-q2k
DAUPHIN	PENN STATE HERSHEY REHABILITATION, LLC D/B/A PENN STATE HEALTH REHABILITATION HOSPITAL	98	222-224@63p-73z-zmk
DAUPHIN	PENNSYLVANIA PSYCHIATRIC INSTITUTE	89	222-224@63s-xhz-fxq
DAUPHIN	SELECT SPECIALTY HOSPITAL CENTRAL PENNSYLVANIA HARRISBURG	92	zzw-224@63s-xhz-qs5
ERIE	ENCOMPASS HEALTH REHABILITATION HOSPITAL OF ERIE	60	222-222@63v-v7v-vcq
ERIE	SELECT SPECIALTY HOSPITAL ERIE	50	zzw-223@63v-v69-nqz
ERIE	VETERANS AFFAIRS MEDICAL CENTER ERIE	.	222-226@63v-v6c-94v
FRANKLIN	ROXBURY TREATMENT CENTER	44	zzw-222@63s-zc2-q4v
LACKAWANNA	ALLIED SERVICES INSTITUTE OF REHABILITATION MEDICINE	50	zzw-222@63q-g4x-fpv
LACKAWANNA	CLARKS SUMMIT STATE HOSPITAL	203	222-222@63q-bd7-q75
LANCASTER	LANCASTER BEHAVIORAL HEALTH HOSPITAL	126	zzw-223@63s-9wk-pn5
LANCASTER	LANCASTER REHABILITATION HOSPITAL	59	222-222@63s-9wm-sqz
LEBANON	PHILHAVEN HOSPITAL	140	224-222@63p-79j-bhq
LEBANON	VETERANS AFFAIRA MEDICAL CENTER LEBANON	.	223-223@63p-79k-t9z
LEHIGH	GOOD SHEPHERD REHABILITATION NETWWORK	96	zzy-223@628-fz8-wp9
LEHIGH	GOOD SHEPHERD SPECIALTY HOSPITAL	18	zzw-222@628-bvm-8qf
LEHIGH	KIDSPEACE HOSPITAL	110	222-223@628-fx3-t9z
LUZERNE	JOHN HEINZ INSTITUTE OF REHABILITATION MEDICINE	47	223-222@63q-b2x-3kf
LUZERNE	PAM HEALTH SPECIALTY HOSPITAL OF WILKES BARRE	36	233-223@63q-9vb-j5f
LUZERNE	VETERANS AFFAIRS MEDICAL CENTER WILKES-BARRE	.	227-223@63q-9vb-fxq
MONTGOMERY	AVENUES RECOVERY MEDICAL CENTER AT VALLEY FORGE LLC	86	zzw-222@63s-cz2-6hq
MONTGOMERY	BROOKE GLEN BEHAVIORAL HOSPITAL	146	zzw-223@63s-d29-tn5
MONTGOMERY	EAGLEVILLE HOSPITAL	303	222-222@63s-cfd-whq
MONTGOMERY	MONTGOMERY COUNTY EMERGENCY SERVICE	73	222-222@63s-czk-t7q
MONTGOMERY	NORRISTOWN STATE HOSPITAL	374	222-223@63s-czp-b8v
MONTGOMERY	THE HORSHAM CLINIC	206	zzw-223@628-pyb-t5f
MONTOUR	DANVILLE STATE HOSPITAL	161	zzw-222@63p-9vb-7qz
MONTOUR	GEISINGER ENCOMPASS HEALTH	42	zzw-222@63p-9v5-zmk
PHILADELPHIA	BEHAVIORAL WELLNESS CENTER AT GIRARD	253
PHILADELPHIA	BELMONT BEHAVIORAL HOSPITAL	252	zzw-222@628-phd-py9
PHILADELPHIA	CHILDREN'S HOSPITAL OF PHILADELPHIA & CHILDREN'S SEASHORE HOUSE OF CHILDREN'S HOSPITAL OF PHILADELPHIA	731	229-226@628-pgf-3bk
PHILADELPHIA	CORPORALMICHAEL J. CRESCENZ VETERANS AFFAIRS MEDICAL CENTER	.
PHILADELPHIA	CITY OF PHILADELPHIA D/B/A WILLS EYE HOSPITAL	4	22g-227@628-pm9-t9z
PHILADELPHIA	FAIRMOUNT BEHAVIORAL HEALTH SYSTEM	172	zzw-223@628-pfy-4jv
PHILADELPHIA	FRIENDS HOSPITAL	192	zzw-222@628-pj8-2zf
PHILADELPHIA	GOOD SHEPHERD PENN PARTNERS SPECIALTY HOSPITAL	18	22z-224@628-pmf-rc5
PHILADELPHIA	HAVEN BEHAVIORAL HOSPITAL OF PHILADELPHIA	42	zzy-224@628-pfw-5j9
PHILADELPHIA	HOSPITAL OF FOX CHASE CANCER CENTER	100	222-222@628-p7v-cbk
PHILADELPHIA	MAGEE REHABILITATION HOSPITAL	83	232-226@628-pmb-8vz
PHILADELPHIA	SHRINERS HOSPITALS FOR CHILDREN, PHILADELPHIA	49	223-222@628-pj4-xwk
PHILADELPHIA	ST CHRISTOPHERS HOSPITAL FOR CHILDREN	180	222-229@628-pj5-mc5
WARREN	WARREN STATE HOSPITAL	186	222-222@63p-nbp-vzz
WASHINGTON	ADVANCED SURGICAL HOSPITAL	14	225-223@63c-6q5-td9
WAYNE	SCI WAYMART FORENSIC TREATMENT CENTER	90	zzw-222@63q-ft5-qxq
WESTMORELAND	SELECT SPECIALTY HOSPITAL- LAUREL HIGHLANDS, INC.	40	223-222@63d-4y9-py9
WESTMORELAND	TORRANCE STATE HOSPITAL	357	zzw-222@63d-8py-3wk
YORK	ENCOMPASS HEALTH ACUTE REHABILITATION HOSPITAL OF YORK	71	222-222@63s-x4x-x3q
YORK	OSS ORTHOPEDIC HOSPITAL LLC, DBA OSS HEALTH	26	222-222@63s-9pm-fvf
