# Supplementary material for: Bridging theory and behavior for healthcare accessibility modeling: A mobility-driven revision of the E2SFCA
Source: PLoS One. 2026 Apr 7;21(4):e0346009. doi: 10.1371/journal.pone.0346009 (PMC13056187; doi:10.1371/journal.pone.0346009)
Supplement: S4 File — Aggregated visitor flows between Census Block Groups and Pennsylvania hospitals during 2023. (CSV) [file pone.0346009.s004.csv]

Placekey	Visits	Visitors	Home CBG	Date Range Start	Date Range End
222-222@63s-spp-mtv	1330	741	{"420010315023":35,"420010316003":30,"420010314011":25,"420010317002":25,"420010306003":25,"420010301011":15,"420430228003":15,"420010315021":15,"240479517001":15,"420010313002":15,"420010304004":15,"420010305001":15,"420010302002":15,"420010308001":10,"420010315012":10,"421330205221":10,"421330218021":10,"240054060004":10,"420010315024":10,"420430211003":10,"420010305002":10,"420010314021":10,"4…	2023-08-01 00:00:00-04:00	2023-09-01 00:00:00-04:00
222-222@63s-spp-mtv	1088	610	{"420010315023":48,"420010304001":18,"421330218021":18,"420010312012":18,"420010314022":18,"420010317002":12,"420010314011":12,"420010316002":12,"420010313001":12,"420010306001":12,"420430228003":12,"420010304004":12,"240054060004":12,"420010305001":12,"420010315012":12,"420010317001":12,"420010315011":12,"420010316001":12,"240430107001":6,"420010313002":6,"420010307002":6,"420010308001":6,"42055…	2023-09-01 00:00:00-04:00	2023-10-01 00:00:00-04:00
222-222@63s-spp-mtv	1065	602	{"420010315023":38,"420010314022":19,"420010317001":15,"420010312012":15,"420010306003":15,"420010301011":15,"420010305001":15,"370999505001":10,"420010316004":10,"420010302001":10,"230270470003":10,"420010313002":10,"420550120006":10,"420010314011":10,"421330009003":10,"420010316003":10,"421330223004":10,"420550108003":5,"420550106003":5,"121113821114":5,"170190012061":5,"120710108032":5,"420010…	2023-10-01 00:00:00-04:00	2023-11-01 00:00:00-04:00
222-222@63s-spp-mtv	945	518	{"420010312012":32,"420010315023":21,"420010305002":16,"420010304004":16,"420010314022":11,"420010301011":11,"240054060004":11,"420010302001":11,"420010316003":11,"421330218021":11,"420010314011":11,"420010309001":11,"240135042024":11,"420010306003":11,"420410127011":11,"420010305001":11,"240135051022":6,"240054202001":6,"420010303002":6,"420430227011":6,"420410116013":6,"420550109001":6,"2403380…	2023-11-01 00:00:00-04:00	2023-12-01 00:00:00-05:00
222-222@63s-spp-mtv	1097	513	{"420010315023":53,"420010305001":21,"420010317002":21,"420010307003":16,"420010316001":16,"420010308002":11,"421330224021":11,"240217668004":11,"420010314022":11,"420010312012":11,"240054060004":11,"420010302001":11,"420010314012":11,"420010315012":11,"420010316003":11,"420010303002":11,"420010313002":11,"420550123003":11,"420010315021":6,"420010303001":6,"240135010012":6,"420430211002":6,"42001…	2023-01-01 00:00:00-05:00	2023-02-01 00:00:00-05:00
222-222@63s-spp-mtv	1066	498	{"420010314011":19,"420010306003":19,"420010316003":19,"420010317002":14,"420010315023":14,"420010312012":10,"420010307001":10,"421330219001":10,"420010304005":10,"420010304003":10,"421330218021":10,"420010304004":10,"421330205223":10,"421330224021":10,"420010315011":10,"421330209101":10,"420010309003":10,"420010313001":10,"421330222002":10,"420010303001":10,"420010316004":5,"240430002002":5,"420…	2023-02-01 00:00:00-05:00	2023-03-01 00:00:00-05:00
222-222@63s-spp-mtv	1005	490	{"420010315023":48,"420010316003":22,"420010314011":22,"420010305001":22,"421330222002":16,"421330221002":16,"420010304004":11,"420010315021":11,"420010312031":11,"421330219003":11,"240430113013":11,"420032602003":11,"420010312012":11,"420110102022":6,"240010008002":6,"240135077022":6,"421330225002":6,"420010316001":6,"420010314021":6,"240135010023":6,"420010301021":6,"420430228003":6,"4204101160…	2023-03-01 00:00:00-05:00	2023-04-01 00:00:00-04:00
222-222@63s-spp-mtv	1028	540	{"420010315023":40,"420010304004":15,"420010314011":15,"420010305001":15,"420010303001":15,"420010315021":15,"240217668002":10,"421330222002":10,"420010317002":10,"421330219001":10,"420010312011":10,"420550119002":10,"360290140001":10,"420032602003":10,"420010306003":10,"421330224021":10,"421330224024":10,"420550121001":10,"420010305002":10,"420010312012":10,"420010316003":10,"420010314012":10,"4…	2023-04-01 00:00:00-04:00	2023-05-01 00:00:00-04:00
222-222@63s-spp-mtv	1116	609	{"420010315023":29,"420010314022":23,"421330224021":12,"420430228003":12,"421099807051":12,"420010301023":12,"420010309002":12,"420010317002":12,"420010307002":12,"240054511001":12,"420410121001":12,"420010305001":12,"420010305002":12,"240135030001":12,"420010304005":12,"420550123003":12,"420010314011":12,"420010315021":12,"420010312012":12,"420010306003":12,"420010302001":12,"240358110002":6,"42…	2023-05-01 00:00:00-04:00	2023-06-01 00:00:00-04:00
222-222@63s-spp-mtv	1287	728	{"420010315023":47,"420010314022":26,"420010316003":16,"420010304003":16,"420010311012":11,"420010314012":11,"420010311021":11,"420010317002":11,"240430113013":11,"420430228003":11,"340090218032":11,"421330221002":11,"240054511001":11,"240217516002":11,"420010317001":11,"420010306003":11,"420010315021":11,"240054919002":11,"421330224021":11,"420710111003":6,"420010306001":6,"421330218021":6,"2401…	2023-06-01 00:00:00-04:00	2023-07-01 00:00:00-04:00
222-222@63s-spp-mtv	1380	805	{"420010315023":51,"420010314022":29,"420010306003":29,"421330224021":17,"240135020002":17,"421330224024":17,"420010307002":17,"421330223003":12,"420010312012":12,"420010312021":12,"421330239014":12,"421330219001":12,"240135110001":12,"420010315024":12,"420010314012":12,"240054060004":12,"420010309003":12,"420010304004":12,"420010305002":12,"240135120001":12,"420010311021":6,"240217513021":6,"420…	2023-07-01 00:00:00-04:00	2023-08-01 00:00:00-04:00
zzw-222@63d-5kv-qxq				2023-07-01 00:00:00-04:00	2023-08-01 00:00:00-04:00
zzw-222@63d-5kv-qxq				2023-08-01 00:00:00-04:00	2023-09-01 00:00:00-04:00
zzw-222@63d-5kv-qxq				2023-09-01 00:00:00-04:00	2023-10-01 00:00:00-04:00
zzw-222@63d-5kv-qxq				2023-10-01 00:00:00-04:00	2023-11-01 00:00:00-04:00
zzw-222@63d-5kv-qxq				2023-11-01 00:00:00-04:00	2023-12-01 00:00:00-05:00
zzw-222@63d-5kv-qxq	5788	2594	{"420032206002":113,"420032206001":36,"420032107001":30,"420032614001":30,"420199119003":24,"420039806001":24,"420035632002":24,"420035240002":18,"420035628002":18,"420034270001":18,"420034110003":18,"420034560032":18,"420035170002":18,"420032704001":18,"420032614003":18,"420034656001":18,"420034530041":12,"420512614021":12,"421257958001":12,"420639608001":12,"420032615001":12,"420030201001":12,"…	2023-01-01 00:00:00-05:00	2023-02-01 00:00:00-05:00
zzw-222@63d-5kv-qxq	5690	2493	{"420032206002":93,"420039806001":24,"420034520001":18,"420199119003":18,"420032615002":18,"420035630003":18,"420032701002":18,"420034511012":12,"420034752002":12,"420032206001":12,"421298038002":12,"390351546043":12,"420032107001":12,"420035632002":12,"420039812001":12,"420034644002":12,"420199118003":12,"421010065006":12,"420199101002":12,"420034141012":12,"420034135002":12,"420199124011":12,"4…	2023-02-01 00:00:00-05:00	2023-03-01 00:00:00-05:00
zzw-222@63d-5kv-qxq	6528	2808	{"420032206002":115,"420034070014":35,"420034295002":23,"420030201003":23,"420034272004":18,"420076055003":18,"420034643001":18,"420639607004":18,"420034658003":18,"420030203001":18,"420030201001":18,"420031102004":18,"421298035011":12,"420032609001":12,"420032904001":12,"420034736021":12,"420032614003":12,"420034507001":12,"540490210005":12,"420034592021":12,"420034687001":12,"420035631002":12,"…	2023-03-01 00:00:00-05:00	2023-04-01 00:00:00-04:00
zzw-222@63d-5kv-qxq	6315	2678	{"420032206002":158,"420035630003":24,"420032615001":24,"420032023003":18,"420030203001":18,"420039812001":18,"420034580004":18,"420034070014":18,"420850331003":18,"420032107001":18,"421257957001":12,"420032206001":12,"420034270001":12,"420199127004":12,"420034370002":12,"420034141023":12,"420199024001":12,"420032609001":12,"420032602003":12,"420032715002":12,"420034250003":12,"420034470001":12,"…	2023-04-01 00:00:00-04:00	2023-05-01 00:00:00-04:00
zzw-222@63d-5kv-qxq	6086	2485	{"420032206002":113,"420034070014":36,"420032609001":30,"420034511041":18,"420032614001":18,"420032703002":18,"421298010022":18,"420034296001":18,"420034110003":18,"420032507001":18,"420032615001":12,"420034282002":12,"420034886003":12,"420035261012":12,"420035233004":12,"420039800001":12,"420034323002":12,"540690003002":12,"421257921001":12,"420034656001":12,"420034090003":12,"421298035011":12,"…	2023-05-01 00:00:00-04:00	2023-06-01 00:00:00-04:00
zzw-222@63d-5kv-qxq				2023-06-01 00:00:00-04:00	2023-07-01 00:00:00-04:00
zzw-222@63d-6h7-sbk	8286	2854	{"420034912001":164,"420035645001":52,"420034900041":45,"420034950001":38,"420034843001":30,"420034890012":30,"420034961023":30,"420034911012":23,"421257712002":23,"420033102005":23,"420034900033":23,"421257640003":23,"420035010001":23,"420034885002":23,"420034962003":23,"420034961012":23,"420034900042":23,"420034886004":23,"420035231003":15,"420512620002":15,"421257727001":15,"421257910002":15,"…	2023-07-01 00:00:00-04:00	2023-08-01 00:00:00-04:00
zzw-222@63d-6h7-sbk	7711	2641	{"420034912001":241,"420035645001":42,"420034900031":35,"420034900041":28,"420034961021":28,"420034911012":28,"420034950001":21,"420035645002":21,"420034962003":21,"420034884004":21,"420034870002":21,"420035524002":21,"420034771002":21,"420034900042":21,"421257463022":14,"420034803001":14,"421298056001":14,"420035030022":14,"420034781004":14,"420034753033":14,"420034754012":14,"421298059023":14,"…	2023-08-01 00:00:00-04:00	2023-09-01 00:00:00-04:00
zzw-222@63d-6h7-sbk	5438	1915	{"420034912001":146,"421257712002":27,"420034773002":27,"420034961012":27,"420035645001":27,"420034900042":20,"420034962003":20,"420034801023":20,"420034886004":20,"420034885001":20,"421257712001":20,"420034843001":20,"420035030022":20,"420034950001":20,"420034782001":14,"420035003002":14,"420034962005":14,"420034868002":14,"420034801014":14,"420034884004":14,"420034900041":14,"420034911011":14,"…	2023-09-01 00:00:00-04:00	2023-10-01 00:00:00-04:00
zzw-222@63d-6h7-sbk	6440	2254	{"420034912001":188,"420034886004":49,"420034911012":31,"420034950001":25,"420034900042":25,"421257640003":25,"420034900041":25,"420035003004":19,"420035645001":19,"420034900033":19,"420034890023":19,"420034961012":19,"420035030022":19,"420034962001":13,"420034753042":13,"420034752003":13,"420034980002":13,"421298059011":13,"420034927003":13,"421257610001":13,"390572009001":13,"421257921001":13,"…	2023-10-01 00:00:00-04:00	2023-11-01 00:00:00-04:00
zzw-222@63d-6h7-sbk	5581	1971	{"420034912001":100,"420512602003":28,"420034962003":28,"420034886004":28,"420034911011":28,"420035645001":23,"421298071001":23,"420034753042":23,"421257817002":23,"420035003003":17,"421298059021":17,"421257712002":17,"421298054001":17,"421257753002":17,"420034773005":17,"420034961012":17,"420034752002":17,"421298059011":17,"420034900041":17,"420034900042":17,"421257451001":17,"420034773002":17,"…	2023-11-01 00:00:00-04:00	2023-12-01 00:00:00-05:00
zzw-222@63d-6h7-sbk	7749	2648	{"420034912001":167,"420034994001":42,"420034961012":42,"420035645001":35,"420034886003":35,"420034950001":28,"420034911011":28,"421257753001":28,"420034994003":28,"421257833001":28,"420034940001":28,"420034911012":28,"420034885002":21,"420512615003":21,"420034890013":21,"421257712002":21,"421257640004":21,"421298055002":21,"420034961011":21,"420034886004":21,"420034782002":21,"421298059021":21,"…	2023-01-01 00:00:00-05:00	2023-02-01 00:00:00-05:00
zzw-222@63d-6h7-sbk	7081	2404	{"420034912001":143,"420034911012":55,"420034911011":35,"420034900041":35,"420034867001":28,"421257753001":28,"420034940001":28,"420035010001":28,"420034994001":28,"421298059021":21,"420034825001":21,"420034886004":21,"420034886003":21,"420034928001":21,"421257640004":21,"420033102001":14,"421257711001":14,"420512613001":14,"420512609003":14,"421257833001":14,"540510210007":14,"420199123041":14,"…	2023-02-01 00:00:00-05:00	2023-03-01 00:00:00-05:00
zzw-222@63d-6h7-sbk	7613	2648	{"420034912001":191,"420034911012":48,"420034950002":41,"420034886004":41,"420035645001":35,"420034994003":28,"421257840001":28,"420034867001":28,"421257753001":28,"420035645002":28,"420034980002":28,"420031609002":28,"420035003003":21,"421257817001":21,"420034890013":21,"420034961011":21,"420034090003":21,"420034994001":21,"420034900042":21,"421257712001":21,"421298060002":21,"421298059021":21,"…	2023-03-01 00:00:00-05:00	2023-04-01 00:00:00-04:00
zzw-222@63d-6h7-sbk	6015	2091	{"420034912001":133,"420034961012":47,"421257833001":34,"420035010001":34,"421298059021":34,"420035645001":34,"420034911011":27,"420034843001":27,"420034994001":27,"420034900041":27,"421257712001":20,"420034886004":20,"420034867001":20,"420034994002":20,"420034886003":20,"420034994003":20,"420034211002":14,"420034911012":14,"420034790001":14,"420034900031":14,"420512614021":14,"540510202001":14,"…	2023-04-01 00:00:00-04:00	2023-05-01 00:00:00-04:00
zzw-222@63d-6h7-sbk	7387	2506	{"420034912001":201,"420035645001":35,"421298059021":35,"421257817002":28,"420034911011":28,"420034845004":28,"420034886003":21,"420034753042":21,"420034980002":21,"420034803001":21,"420034928002":21,"421257640004":21,"420034900032":21,"420034754022":21,"420034962003":21,"420034885002":21,"420034868002":14,"421298039023":14,"420039800001":14,"420034928001":14,"420034890013":14,"421298059022":14,"…	2023-05-01 00:00:00-04:00	2023-06-01 00:00:00-04:00
zzw-222@63d-6h7-sbk	7132	2458	{"420034912001":178,"420034911012":50,"420035645001":36,"420035519002":29,"420034962003":29,"420034900041":22,"420034950001":22,"420034886004":22,"420034890013":22,"420034884004":22,"420034994002":22,"420035010001":22,"421298058002":22,"421298059021":22,"420034843001":22,"421257747005":22,"420034885001":22,"420034929002":22,"120950168021":22,"420034950002":22,"420034900042":22,"420034885002":22,"…	2023-06-01 00:00:00-04:00	2023-07-01 00:00:00-04:00
223-242@63d-5jc-8d9	3139	1905	{"420034090004":56,"420034110002":28,"420199123031":23,"420034370001":17,"420034293004":17,"420199122001":17,"420035638001":17,"420199120012":17,"420076051002":17,"420034090003":17,"420034264004":17,"420034090001":17,"420034100001":12,"420034080013":12,"420034511041":12,"420199118001":12,"420850329001":12,"420034263002":12,"420034460001":12,"420199120022":12,"420076039002":12,"180190501002":12,"4…	2023-06-01 00:00:00-04:00	2023-07-01 00:00:00-04:00
223-242@63d-5jc-8d9	2981	1707	{"420199123031":35,"420034110003":35,"420034090001":30,"420199124011":24,"420199120021":18,"420850329001":18,"420035633001":18,"420034293002":18,"420034070014":18,"420034293001":18,"420035638002":18,"420076038021":18,"420199118005":12,"420034315001":12,"420034292022":12,"420034080022":12,"420034621002":12,"420730101003":12,"420076039001":12,"420850328002":12,"420076051002":12,"420076035001":12,"4…	2023-07-01 00:00:00-04:00	2023-08-01 00:00:00-04:00
223-242@63d-5jc-8d9	2983	1650	{"420076051002":33,"420199123031":33,"420034090001":28,"420076038021":28,"420034090004":28,"420035633001":28,"420199120022":28,"420034120021":22,"420076058001":22,"420199121012":22,"420199122001":22,"420850328001":17,"420034295002":17,"420032602003":17,"420199026001":17,"420034080022":17,"420034134002":17,"420199119003":11,"420850334003":11,"420034131002":11,"420076018006":11,"420034370002":11,"2…	2023-08-01 00:00:00-04:00	2023-09-01 00:00:00-04:00
223-242@63d-5jc-8d9	2616	1384	{"420034295002":36,"420076051002":30,"420034090004":24,"420076038021":24,"420034090001":24,"420034134002":24,"420199121012":24,"420199124012":18,"420199123041":18,"420034090003":18,"420199128003":12,"420034120014":12,"420059504001":12,"420076055003":12,"420076052001":12,"420034370002":12,"420730115003":12,"420035633001":12,"420035200022":12,"420034293002":12,"420076051003":12,"420034131002":12,"4…	2023-09-01 00:00:00-04:00	2023-10-01 00:00:00-04:00
223-242@63d-5jc-8d9	2614	1353	{"420034090004":34,"420199123031":25,"420034090001":25,"420035633001":20,"420199123041":20,"420032602003":15,"420035640001":15,"420199120021":15,"420199121012":15,"420034131002":15,"420034370001":15,"420199124021":15,"420199122001":15,"420034295002":15,"420076038021":15,"420034110003":10,"420199112003":10,"420199025003":10,"390430404001":10,"420199124012":10,"420034293002":10,"420199119001":10,"4…	2023-10-01 00:00:00-04:00	2023-11-01 00:00:00-04:00
223-242@63d-5jc-8d9	2278	1173	{"420034070014":19,"420034090001":19,"420199124021":19,"420199123031":19,"420199122002":14,"420076024001":14,"420076051003":14,"420850323002":14,"420034132011":14,"420034090004":14,"420034131002":14,"420035237012":10,"420034600011":10,"420034080022":10,"420034293003":10,"420199124022":10,"420035633001":10,"420034141011":10,"420034013003":10,"420199121012":10,"420199028001":10,"420059506001":10,"4…	2023-11-01 00:00:00-04:00	2023-12-01 00:00:00-05:00
222-22b@63d-488-p35				2023-07-01 00:00:00-04:00	2023-08-01 00:00:00-04:00
222-22b@63d-488-p35				2023-08-01 00:00:00-04:00	2023-09-01 00:00:00-04:00
222-22b@63d-488-p35				2023-09-01 00:00:00-04:00	2023-10-01 00:00:00-04:00
222-22b@63d-488-p35				2023-10-01 00:00:00-04:00	2023-11-01 00:00:00-04:00
222-22b@63d-488-p35				2023-11-01 00:00:00-04:00	2023-12-01 00:00:00-05:00
222-22b@63d-488-p35				2023-01-01 00:00:00-05:00	2023-02-01 00:00:00-05:00
222-22b@63d-488-p35				2023-02-01 00:00:00-05:00	2023-03-01 00:00:00-05:00
222-22b@63d-488-p35				2023-03-01 00:00:00-05:00	2023-04-01 00:00:00-04:00
222-22b@63d-488-p35				2023-04-01 00:00:00-04:00	2023-05-01 00:00:00-04:00
222-22b@63d-488-p35				2023-05-01 00:00:00-04:00	2023-06-01 00:00:00-04:00
222-22b@63d-488-p35				2023-06-01 00:00:00-04:00	2023-07-01 00:00:00-04:00
222-228@63d-3vq-z75	1997	829	{"420035214011":46,"421298018003":21,"421298023043":21,"421298023013":21,"420035262022":16,"421298009002":16,"420035211002":11,"420035213012":11,"420035094004":11,"420035236001":11,"421298023031":11,"421298083002":11,"420035213024":11,"420035512001":11,"420035220003":11,"420035644003":11,"421298022002":11,"421298039023":11,"420035213014":11,"421298033022":11,"131759502012":11,"340297311011":11,"4…	2023-07-01 00:00:00-04:00	2023-08-01 00:00:00-04:00
222-228@63d-3vq-z75	2121	909	{"420035214011":44,"420035094004":18,"421298018002":18,"421298020023":18,"340155016051":18,"420035235013":14,"421298016001":14,"421298033013":14,"420035213021":14,"420035214012":14,"420059518002":14,"421298023043":14,"420035214021":14,"421298033022":14,"420035215002":14,"420035041004":9,"420035041003":9,"420035235012":9,"421298047022":9,"421298035011":9,"421298023031":9,"420035200012":9,"42005951…	2023-08-01 00:00:00-04:00	2023-09-01 00:00:00-04:00
222-228@63d-3vq-z75	1640	764	{"420035214011":55,"420035214012":30,"421298083002":20,"421298033013":20,"421298023043":15,"420035070002":15,"421298023041":15,"421298017032":15,"420035213021":15,"421298034002":10,"421298020021":10,"420391101005":10,"420035213011":10,"420035263023":10,"421298037001":10,"420035041003":10,"420035644005":10,"420035094004":10,"420034961012":10,"420035213014":10,"421298024001":10,"420030203001":10,"4…	2023-09-01 00:00:00-04:00	2023-10-01 00:00:00-04:00
222-228@63d-3vq-z75	1049	544	{"420035214011":36,"421298083002":14,"420030203001":14,"421298022002":14,"420035041001":9,"420034950001":9,"420035041003":9,"420034790002":9,"390630004004":9,"420035151002":9,"420659509004":9,"421298074023":9,"420199123041":9,"421298023031":9,"420035070002":9,"420035214012":9,"421298025002":9,"420035261012":9,"421298023032":9,"420035237023":5,"421298021022":5,"421298079003":5,"421298073001":5,"42…	2023-10-01 00:00:00-04:00	2023-11-01 00:00:00-04:00
222-228@63d-3vq-z75	887	476	{"420035214011":18,"420034843001":9,"420035214012":9,"421298021022":9,"421298033013":9,"420035094004":9,"420311607004":9,"420035212002":9,"420059518002":9,"421298036001":9,"420034950001":9,"420035235012":9,"420035213024":5,"420035235011":5,"420035214022":5,"420031405001":5,"421298035023":5,"420035070002":5,"421298023032":5,"420034994003":5,"421298003002":5,"420035261012":5,"420035644003":5,"42051…	2023-11-01 00:00:00-04:00	2023-12-01 00:00:00-05:00
222-228@63d-3vq-z75	2089	851	{"420035214011":70,"420059516003":18,"421298020023":14,"420035237012":14,"420035213014":14,"420035235013":14,"421298033013":14,"421298023013":14,"421298015002":9,"421110206007":9,"420034868002":9,"421298013003":9,"420035261021":9,"421298023012":9,"420035120002":9,"420034962005":9,"421298003001":9,"421298018002":9,"420031919002":9,"420034560011":9,"420035234006":9,"420210122001":9,"420035138002":9…	2023-01-01 00:00:00-05:00	2023-02-01 00:00:00-05:00
222-228@63d-3vq-z75	2020	826	{"420035214011":49,"420035262022":21,"420035213014":17,"420059516003":17,"420035214021":13,"421298031001":13,"420034886003":13,"421298023013":13,"420035236002":9,"420035236001":9,"420035235012":9,"420034961012":9,"421298023043":9,"420035220003":9,"421298046002":9,"421298022002":9,"421298021012":9,"420210122001":9,"420035215001":9,"421110206007":9,"420035624004":9,"421257552001":9,"420035180012":9…	2023-02-01 00:00:00-05:00	2023-03-01 00:00:00-05:00
222-228@63d-3vq-z75	2034	861	{"420035214011":55,"421298021022":17,"420035644005":13,"420035213021":13,"420035213012":13,"420059515004":9,"420850309002":9,"420035214022":9,"420059511001":9,"420659502002":9,"420035070001":9,"420035212001":9,"420034020002":9,"420035639003":9,"420030203001":9,"420035262022":9,"540610108001":9,"421110206007":9,"420035237012":9,"420035170002":9,"420512621002":9,"420035211003":9,"420035214021":9,"4…	2023-03-01 00:00:00-05:00	2023-04-01 00:00:00-04:00
222-228@63d-3vq-z75	1841	781	{"420035214011":75,"420035235012":14,"420031306003":14,"421298038001":14,"420035234001":9,"420034690003":9,"421298048011":9,"421298069002":9,"421298050001":9,"420034882001":9,"420035644003":9,"420034511041":9,"420035200012":9,"421298046002":9,"420034843003":9,"420035213011":9,"421298032001":9,"420035509002":9,"420035262022":9,"420059516003":9,"420059509003":9,"420035512002":9,"421298021022":9,"42…	2023-04-01 00:00:00-04:00	2023-05-01 00:00:00-04:00
222-228@63d-3vq-z75	2091	867	{"420035214011":87,"420035220002":14,"420035262022":14,"420035211002":14,"421298038001":14,"420035262012":14,"421298070001":14,"120570053013":9,"421298059021":9,"420039806001":9,"420035213024":9,"420035140002":9,"420035232002":9,"420034070021":9,"420035200012":9,"421298049001":9,"421298003001":9,"421298039023":9,"421298017022":9,"370670014002":9,"420034882001":9,"421298019004":9,"420035233001":9,…	2023-05-01 00:00:00-04:00	2023-06-01 00:00:00-04:00
222-228@63d-3vq-z75	2147	864	{"420035214011":67,"420035213014":17,"421298023041":17,"421298049001":13,"421298083002":13,"421298017021":13,"420035644003":9,"421298019001":9,"420034020001":9,"420035211002":9,"421298023013":9,"420034961012":9,"420030203001":9,"420059516003":9,"420512609002":9,"420035140002":9,"420035629001":9,"421257921002":9,"420059504001":9,"420035616001":9,"421298039023":9,"090091660013":9,"420035623004":9,"…	2023-06-01 00:00:00-04:00	2023-07-01 00:00:00-04:00
zzw-222@63d-5mq-5cq	290	79	{"420199109003":17,"420034600011":17,"420034592014":9}	2023-01-01 00:00:00-05:00	2023-02-01 00:00:00-05:00
zzw-222@63d-5mq-5cq	291	66	{"420199109003":24,"420034513003":12,"421257552003":12}	2023-02-01 00:00:00-05:00	2023-03-01 00:00:00-05:00
zzw-222@63d-5mq-5cq	320	58	{"420199109003":16,"420034508003":8,"420076018004":8,"420035630003":8}	2023-03-01 00:00:00-05:00	2023-04-01 00:00:00-04:00
zzw-222@63d-5mq-5cq	303	60	{"420199109003":19,"420034511012":19,"420034626004":10,"420034508003":10,"420034520002":10,"421257552003":10}	2023-04-01 00:00:00-04:00	2023-05-01 00:00:00-04:00
zzw-222@63d-5mq-5cq	368	72	{"420199109003":31,"420034626002":16}	2023-05-01 00:00:00-04:00	2023-06-01 00:00:00-04:00
zzw-222@63d-5mq-5cq	419	91	{"420034511023":23,"420199109003":23,"420034600022":23,"420034644003":23}	2023-06-01 00:00:00-04:00	2023-07-01 00:00:00-04:00
zzw-222@63d-5mq-5cq	483	140	{"420076021002":194,"420034643001":194}	2023-07-01 00:00:00-04:00	2023-08-01 00:00:00-04:00
zzw-222@63d-5mq-5cq	396	141	{"420034520004":36,"370559701011":36,"420034658001":36,"420076040001":36,"420034592013":36,"420032701001":36}	2023-08-01 00:00:00-04:00	2023-09-01 00:00:00-04:00
zzw-222@63d-5mq-5cq	629	238	{"420034600022":22,"421257731001":22,"420034508003":15,"420034513003":15,"420034643001":15,"421298018005":15,"420035640002":8,"420034470001":8,"420030203001":8,"420032701001":8,"420034520004":8,"420076040001":8,"420030201004":8,"420034511053":8,"420032815001":8}	2023-09-01 00:00:00-04:00	2023-10-01 00:00:00-04:00
zzw-222@63d-5mq-5cq	277	176	{"420076040001":89,"420034511053":45}	2023-10-01 00:00:00-04:00	2023-11-01 00:00:00-04:00
zzw-222@63d-5mq-5cq	263	167	{"421298050003":106,"420076040001":106}	2023-11-01 00:00:00-04:00	2023-12-01 00:00:00-05:00
22h-222@63d-5vy-fj9				2023-07-01 00:00:00-04:00	2023-08-01 00:00:00-04:00
22h-222@63d-5vy-fj9				2023-08-01 00:00:00-04:00	2023-09-01 00:00:00-04:00
22h-222@63d-5vy-fj9				2023-09-01 00:00:00-04:00	2023-10-01 00:00:00-04:00
22h-222@63d-5vy-fj9				2023-10-01 00:00:00-04:00	2023-11-01 00:00:00-04:00
22h-222@63d-5vy-fj9				2023-11-01 00:00:00-04:00	2023-12-01 00:00:00-05:00
22h-222@63d-5vy-fj9				2023-01-01 00:00:00-05:00	2023-02-01 00:00:00-05:00
22h-222@63d-5vy-fj9				2023-02-01 00:00:00-05:00	2023-03-01 00:00:00-05:00
22h-222@63d-5vy-fj9				2023-03-01 00:00:00-05:00	2023-04-01 00:00:00-04:00
22h-222@63d-5vy-fj9				2023-04-01 00:00:00-04:00	2023-05-01 00:00:00-04:00
22h-222@63d-5vy-fj9				2023-05-01 00:00:00-04:00	2023-06-01 00:00:00-04:00
22h-222@63d-5vy-fj9				2023-06-01 00:00:00-04:00	2023-07-01 00:00:00-04:00
222-222@63d-77v-p5f	625	246	{"420034736022":11,"420034741021":8,"540290206003":8,"421257546001":8,"420034772004":8,"421257463013":8,"421257441004":8,"420034885001":8,"420035628001":<5,"420034801021":<5,"121270817002":<5,"420034801022":<5,"420034731002":<5,"420034735003":<5,"420031918005":<5,"420034741011":<5,"420034550001":<5,"420034742031":<5,"420034731003":<5,"420034704002":<5,"420034710001":<5,"420034753032":<5,"42003040…	2023-07-01 00:00:00-04:00	2023-08-01 00:00:00-04:00
222-222@63d-77v-p5f	631	277	{"420034900023":19,"420034736022":15,"420034704001":12,"420034560042":8,"390490075341":8,"420034560033":8,"420034513001":8,"420034790001":8,"420034520002":8,"421257461003":8,"420599707001":8,"420034370001":8,"421257463022":8,"370959201004":<5,"420034703001":<5,"481210216252":<5,"390810115004":<5,"420076021001":<5,"421257462002":<5,"421212002001":<5,"420034560011":<5,"420034724002":<5,"42003477300…	2023-08-01 00:00:00-04:00	2023-09-01 00:00:00-04:00
222-222@63d-77v-p5f	609	267	{"420031920004":8,"420034884004":8,"420034753032":8,"420034733003":8,"420034886004":8,"360610115001":<5,"420031609002":<5,"420034753043":<5,"420034773005":<5,"420034550001":<5,"420035630003":<5,"120910233035":<5,"421257413002":<5,"420270119011":<5,"421257140001":<5,"421257732001":<5,"420031917001":<5,"421257545003":<5,"390490082424":<5,"420730118001":<5,"420034752002":<5,"420034710001":<5,"420030…	2023-09-01 00:00:00-04:00	2023-10-01 00:00:00-04:00
222-222@63d-77v-p5f	747	335	{"420034753042":13,"420034736022":13,"420034560042":10,"420034741011":7,"420076032021":7,"420034733003":7,"420034705012":7,"421257110003":7,"420034530031":7,"420039807001":7,"420034771001":7,"420034753041":7,"420034704001":7,"420034520001":7,"420034731003":<5,"421257441002":<5,"420031917001":<5,"420034753031":<5,"420034742011":<5,"420035630001":<5,"420030203001":<5,"420034704003":<5,"420034736011…	2023-10-01 00:00:00-04:00	2023-11-01 00:00:00-04:00
222-222@63d-77v-p5f	720	307	{"420034736022":13,"420034886004":10,"420034710001":7,"420034753042":7,"421298018001":7,"421257463023":7,"420035094003":7,"421257732001":7,"420034900043":7,"420034704002":7,"421257451001":7,"420034689003":7,"421257545003":7,"420034742031":7,"420076032021":7,"421257140003":7,"420034090001":<5,"121170214042":<5,"421257463022":<5,"120990020061":<5,"421257463011":<5,"420034530031":<5,"420171042031":<…	2023-11-01 00:00:00-04:00	2023-12-01 00:00:00-05:00
222-222@63d-77v-p5f	698	288	{"420034736022":23,"420034772002":7,"420034735002":7,"421257546001":7,"420034703002":7,"421257463021":7,"420076027011":7,"420034886004":7,"CA:35390330":<5,"420031920004":<5,"420034741021":<5,"420034754022":<5,"421298061001":<5,"420034761002":<5,"420034900021":<5,"390130124003":<5,"420850327013":<5,"541070107021":<5,"420034736012":<5,"120010002004":<5,"421257227001":<5,"420034560041":<5,"340076039…	2023-01-01 00:00:00-05:00	2023-02-01 00:00:00-05:00
222-222@63d-77v-p5f	561	219	{"420034736022":16,"420034753032":10,"421257463021":7,"420034742022":7,"421257546001":7,"420034580003":7,"420034772002":<5,"421257157002":<5,"420035631003":<5,"421257527003":<5,"420034734022":<5,"420034731003":<5,"420035200011":<5,"420034706001":<5,"420032902004":<5,"420034703001":<5,"420034688001":<5,"420039807001":<5,"420031918006":<5,"420034706003":<5,"420034560032":<5,"420034753042":<5,"42059…	2023-02-01 00:00:00-05:00	2023-03-01 00:00:00-05:00
222-222@63d-77v-p5f	709	259	{"420034736022":29,"420034580004":7,"421257442001":7,"421257546001":7,"420035213011":7,"340155024002":7,"420034742022":7,"420512613002":7,"420034762003":7,"421257452003":7,"420035232003":7,"420035630003":<5,"420512614022":<5,"060372075021":<5,"490439643083":<5,"420035639003":<5,"420034560012":<5,"420034754022":<5,"420034513003":<5,"420850327013":<5,"420035640001":<5,"420034741021":<5,"42003490002…	2023-03-01 00:00:00-05:00	2023-04-01 00:00:00-04:00
222-222@63d-77v-p5f	681	241	{"420034736022":15,"420512614022":8,"420031920005":8,"420034771001":8,"421257452003":8,"420035630001":8,"421257463013":8,"421257546001":8,"420035630003":<5,"420033207001":<5,"420031609001":<5,"420034704003":<5,"420034753044":<5,"420035200012":<5,"420034272002":<5,"401430025002":<5,"420850323002":<5,"420030409001":<5,"420034733003":<5,"420034580004":<5,"421257461003":<5,"120610507032":<5,"24001000…	2023-04-01 00:00:00-04:00	2023-05-01 00:00:00-04:00
222-222@63d-77v-p5f	636	229	{"421257546001":7,"420035640002":7,"420034560012":7,"420131005002":7,"420034508001":7,"420034736022":7,"420035628001":7,"420035630001":7,"420034735002":7,"CA:35390330":<5,"421257461003":<5,"540690027002":<5,"420031916005":<5,"420035639003":<5,"420034890013":<5,"420512612001":<5,"420033206002":<5,"420034591021":<5,"420031920003":<5,"420034751014":<5,"120830019001":<5,"421257452001":<5,"42125745100…	2023-05-01 00:00:00-04:00	2023-06-01 00:00:00-04:00
222-222@63d-77v-p5f	625	230	{"420034736022":18,"420034754013":11,"420034689001":8,"421257546001":8,"420034703001":8,"540290206003":8,"421257461003":<5,"420031401003":<5,"420850323002":<5,"420033204001":<5,"420032901002":<5,"420034560032":<5,"420512612001":<5,"420034731003":<5,"131350505421":<5,"420034710001":<5,"420035630003":<5,"371190055161":<5,"420034753042":<5,"420034752002":<5,"421257452001":<5,"421298018001":<5,"45079…	2023-06-01 00:00:00-04:00	2023-07-01 00:00:00-04:00
222-22r@63d-3vp-z75				2023-01-01 00:00:00-05:00	2023-02-01 00:00:00-05:00
222-22r@63d-3vp-z75				2023-02-01 00:00:00-05:00	2023-03-01 00:00:00-05:00
222-22r@63d-3vp-z75				2023-03-01 00:00:00-05:00	2023-04-01 00:00:00-04:00
222-22r@63d-3vp-z75				2023-04-01 00:00:00-04:00	2023-05-01 00:00:00-04:00
222-22r@63d-3vp-z75				2023-05-01 00:00:00-04:00	2023-06-01 00:00:00-04:00
222-22r@63d-3vp-z75				2023-06-01 00:00:00-04:00	2023-07-01 00:00:00-04:00
222-22r@63d-3vp-z75				2023-07-01 00:00:00-04:00	2023-08-01 00:00:00-04:00
222-22r@63d-3vp-z75				2023-08-01 00:00:00-04:00	2023-09-01 00:00:00-04:00
222-22r@63d-3vp-z75				2023-09-01 00:00:00-04:00	2023-10-01 00:00:00-04:00
222-22r@63d-3vp-z75				2023-10-01 00:00:00-04:00	2023-11-01 00:00:00-04:00
222-22r@63d-3vp-z75				2023-11-01 00:00:00-04:00	2023-12-01 00:00:00-05:00
222-229@63d-6xy-btv	3783	1741	{"420030103003":77,"420030203001":31,"420030201004":16,"420035170002":16,"420030409001":16,"420034530043":16,"420030103002":16,"420033102003":12,"420076048002":12,"420034520001":12,"420034886003":12,"420035639003":12,"390299517005":12,"420076038021":8,"420076034002":8,"420035623004":8,"420032901001":8,"420030201001":8,"420034150012":8,"420030305002":8,"420032614001":8,"420035262021":8,"4200302010…	2023-01-01 00:00:00-05:00	2023-02-01 00:00:00-05:00
222-229@63d-6xy-btv	3960	1859	{"420030103003":72,"420034311002":26,"420030103002":21,"420030203001":17,"420076058001":17,"420030201004":13,"420030510002":13,"421257833001":13,"420032602003":13,"420034843001":13,"420035213012":13,"420030506001":13,"420034120012":13,"420034592013":13,"420030409001":9,"420034272001":9,"420035261013":9,"420034268003":9,"420512608003":9,"420032715001":9,"420850334004":9,"420035162002":9,"420030201…	2023-02-01 00:00:00-05:00	2023-03-01 00:00:00-05:00
222-229@63d-6xy-btv	4242	1967	{"420030103003":86,"420030103002":29,"420030402002":21,"420035623002":21,"420030203001":17,"420032107001":13,"420034900024":13,"420034772003":13,"420034705022":13,"420035041004":13,"420076056002":9,"420032703001":9,"420031114002":9,"420030709001":9,"420034846002":9,"420031517003":9,"390490093625":9,"420030201001":9,"420034580002":9,"420030201006":9,"540570102002":9,"420034511051":9,"420639613001"…	2023-03-01 00:00:00-05:00	2023-04-01 00:00:00-04:00
222-229@63d-6xy-btv	4248	1965	{"420030103003":106,"420030402002":24,"420030305002":24,"420030201004":20,"420030203001":20,"420030103002":20,"420030510002":15,"420035623002":15,"420030903001":15,"420076006022":15,"420035640002":15,"420035153001":15,"420035214022":15,"390299517005":15,"420035614004":15,"420039812001":15,"420035630001":15,"420032023004":15,"420034211002":10,"420034687001":10,"420035620003":10,"420076018002":10,"…	2023-04-01 00:00:00-04:00	2023-05-01 00:00:00-04:00
222-229@63d-6xy-btv	4311	2062	{"420030103003":106,"420030203001":39,"420034883001":28,"420035215001":23,"420030305002":17,"420039822001":17,"420034520001":17,"420034732002":17,"420199123012":12,"420035214022":12,"420034869002":12,"420035262022":12,"420034845004":12,"420039812001":12,"420035615002":12,"420034282001":12,"540659710002":12,"420076018002":12,"420034120012":12,"420031702002":12,"420035631001":12,"420031301002":12,"…	2023-05-01 00:00:00-04:00	2023-06-01 00:00:00-04:00
222-229@63d-6xy-btv				2023-06-01 00:00:00-04:00	2023-07-01 00:00:00-04:00
222-229@63d-6xy-btv				2023-07-01 00:00:00-04:00	2023-08-01 00:00:00-04:00
222-229@63d-6xy-btv				2023-08-01 00:00:00-04:00	2023-09-01 00:00:00-04:00
222-229@63d-6xy-btv				2023-09-01 00:00:00-04:00	2023-10-01 00:00:00-04:00
222-229@63d-6xy-btv				2023-10-01 00:00:00-04:00	2023-11-01 00:00:00-04:00
222-229@63d-6xy-btv				2023-11-01 00:00:00-04:00	2023-12-01 00:00:00-05:00
222-222@63d-6zj-hnq	1673	705	{"420030709001":49,"420030203001":31,"420035170002":19,"420030402002":13,"420035615002":13,"420579601001":13,"420034912001":13,"420035094004":13,"420031406002":13,"420031302002":13,"420034220001":13,"420030305001":13,"421298010012":13,"420034643004":13,"420030201001":7,"421257461001":7,"420031608004":7,"420031920004":7,"420031208002":7,"420034311002":7,"421298048021":7,"420659512002":7,"060855066…	2023-08-01 00:00:00-04:00	2023-09-01 00:00:00-04:00
222-222@63d-6zj-hnq	1463	570	{"420030709001":48,"420512631001":11,"420034961012":11,"420619508003":11,"420031920004":11,"240037313065":11,"420030305001":11,"420034324002":6,"510950802062":6,"421257461001":6,"132070503011":6,"420850323003":6,"420030705001":6,"450190049011":6,"420034311002":6,"420031517003":6,"420039812001":6,"471190103011":6,"420030409003":6,"420030807002":6,"420034845001":6,"420031406002":6,"421257227003":6,…	2023-09-01 00:00:00-04:00	2023-10-01 00:00:00-04:00
222-222@63d-6zj-hnq	1345	513	{"420030709001":33,"420031920004":13,"420035213021":13,"420034511041":13,"420030305001":13,"420034838002":13,"420030203001":13,"420034150021":13,"390779154002":13,"420034761003":7,"420076056002":7,"421298044001":7,"420034790001":7,"540690002001":7,"420035639002":7,"420034120014":7,"420034050001":7,"420034282001":7,"420490109033":7,"421298021021":7,"420034890022":7,"421257461001":7,"420032206002":…	2023-10-01 00:00:00-04:00	2023-11-01 00:00:00-04:00
222-222@63d-6zj-hnq	1285	494	{"420030709001":31,"420031406002":11,"420030203001":11,"420076049021":11,"420030201001":11,"420030305001":11,"420035170002":11,"420035213011":11,"421298025002":11,"420210137003":11,"420035623006":11,"420730109002":11,"540570102001":11,"420034580001":11,"420512615001":11,"421298010021":11,"420035238003":11,"420034142003":6,"421298048022":6,"420034282001":6,"420034689003":6,"420030509001":6,"420034…	2023-11-01 00:00:00-04:00	2023-12-01 00:00:00-05:00
222-222@63d-6zj-hnq	1260	435	{"420030709001":21,"420030506001":21,"421257747004":11,"420035623004":11,"420030201004":11,"420030603002":11,"420599701002":11,"391517114024":11,"420035614001":11,"420031303002":11,"420031017002":11,"420034250003":6,"420030804001":6,"420035030021":6,"420199124012":6,"420034732002":6,"420035215002":6,"421298031001":6,"240010008001":6,"421298016001":6,"420031414004":6,"420333306002":6,"420035003001…	2023-01-01 00:00:00-05:00	2023-02-01 00:00:00-05:00
222-222@63d-6zj-hnq	1298	409	{"420030709001":33,"420030203001":13,"420030506001":13,"420034838002":9,"421110210001":9,"420034736022":9,"420030510002":9,"420031306003":9,"420030603002":9,"420031114002":9,"420034845002":9,"420035612002":9,"421298011002":5,"420034912001":5,"420034133002":5,"420034050001":5,"420031401003":5,"420210012003":5,"420110109042":5,"540690002001":5,"421298017021":5,"540090311011":5,"421298045022":5,"420…	2023-02-01 00:00:00-05:00	2023-03-01 00:00:00-05:00
222-222@63d-6zj-hnq	1374	426	{"420030709001":83,"420030506001":17,"420031114002":11,"421298039023":11,"420512633001":11,"420030804001":11,"421257320003":11,"420035233001":11,"420034511012":11,"421298020021":11,"420030203001":11,"121030286003":6,"420034886003":6,"420199123041":6,"421257463013":6,"421298082002":6,"420035220002":6,"420030703001":6,"360130306002":6,"420333306002":6,"420034050001":6,"420034592012":6,"420034870001…	2023-03-01 00:00:00-05:00	2023-04-01 00:00:00-04:00
222-222@63d-6zj-hnq	1309	439	{"420030709001":54,"420034511041":11,"420030709002":11,"421298071001":11,"421298049002":11,"420039812001":11,"420239601001":11,"420034838002":11,"420076034001":11,"420031114002":11,"420030506001":11,"420030305001":11,"420030705001":11,"421298035012":11,"421298020021":6,"420034804001":6,"390351108012":6,"420034592012":6,"420034592013":6,"420035211001":6,"420034731001":6,"421257461001":6,"420599706…	2023-04-01 00:00:00-04:00	2023-05-01 00:00:00-04:00
222-222@63d-6zj-hnq	1404	510	{"420030709001":60,"420031306003":18,"212270110021":12,"420035640001":12,"420030305001":12,"420034912001":12,"421298049002":12,"420034511041":12,"420031406002":12,"420035003001":12,"421298020021":12,"420035232002":12,"420512615001":12,"420030509001":12,"420430226051":12,"420199123041":6,"421257461001":6,"420030705001":6,"420034513001":6,"421257320003":6,"420030203001":6,"420031807003":6,"42003473…	2023-05-01 00:00:00-04:00	2023-06-01 00:00:00-04:00
222-222@63d-6zj-hnq	1542	614	{"420030709001":106,"420034658002":19,"420030506001":19,"420030203001":19,"420131012003":13,"420035633002":13,"420035231001":13,"420076053002":13,"420030402002":13,"420030305001":13,"421298049002":13,"420879607001":7,"420034141012":7,"420639616002":7,"420850328002":7,"420035619001":7,"420031306003":7,"540690002001":7,"420035220002":7,"481130031012":7,"420030509001":7,"420031403003":7,"42003563000…	2023-06-01 00:00:00-04:00	2023-07-01 00:00:00-04:00
222-222@63d-6zj-hnq	1595	658	{"420030709001":51,"421298049002":15,"420031609002":15,"420031406002":15,"420479504002":15,"421298049001":15,"420030305001":15,"421298083002":15,"420035619001":15,"421110218002":15,"421257421003":8,"420035220002":8,"420030203001":8,"420034100001":8,"421298079002":8,"420199117002":8,"420034883001":8,"421257463013":8,"420034050001":8,"420076040001":8,"420333312003":8,"420619503005":8,"371199801001"…	2023-07-01 00:00:00-04:00	2023-08-01 00:00:00-04:00
222-226@63d-756-x5z	2816	1189	{"420035512001":65,"420035509001":46,"420030203001":26,"420035520004":26,"420035524003":26,"420035509002":20,"420035520002":20,"420034993002":20,"420035519002":20,"420035003001":20,"420034928002":20,"420034883001":20,"420035233001":13,"420034994003":13,"420035512002":13,"420034928001":13,"420034754011":13,"420035524001":13,"420034961011":13,"420512619002":13,"420035523003":13,"420034869001":13,"4…	2023-01-01 00:00:00-05:00	2023-02-01 00:00:00-05:00
222-226@63d-756-x5z	2757	1161	{"420035509001":72,"420035519002":39,"420035523003":33,"420035512003":33,"420035512002":22,"420035524003":22,"420035520004":22,"420035509002":22,"420030203001":22,"420035003001":22,"420035512001":22,"420035041004":17,"420035215001":11,"420035513002":11,"420034993002":11,"420035520003":11,"421298034001":11,"450510405002":11,"420032902002":11,"420035629001":11,"421298034002":11,"420034980002":11,"4…	2023-02-01 00:00:00-05:00	2023-03-01 00:00:00-05:00
222-226@63d-756-x5z	3001	1244	{"420035523003":40,"420034867001":34,"420035519002":34,"420035509001":29,"420035512001":29,"420035524003":29,"420034886003":23,"420035509002":23,"420035519001":17,"420030203001":17,"420035520001":17,"420035213011":17,"420034883001":17,"420035070002":17,"420035520004":17,"420035512003":17,"420034884002":17,"420035003003":12,"421298041002":12,"420035094001":12,"420035030023":12,"420035030021":12,"4…	2023-03-01 00:00:00-05:00	2023-04-01 00:00:00-04:00
zzw-222@63d-5n3-hwk	3795	1758	{"420034135004":109,"420199121012":29,"420034134002":29,"420034080022":23,"420034135002":18,"420199123041":18,"420035640001":18,"420032612001":18,"420034120021":18,"420076038021":18,"420034295002":18,"420034370001":18,"420034141012":18,"420034110002":18,"420034370002":18,"420030203001":18,"420034134003":18,"420034133002":18,"420034292022":18,"420034141021":18,"420034295001":18,"420034302002":18,"…	2023-01-01 00:00:00-05:00	2023-02-01 00:00:00-05:00
zzw-222@63d-5n3-hwk	3926	1832	{"420034135004":98,"420034134002":37,"420034133002":31,"420034295002":31,"420030203001":31,"420199121012":25,"420034135002":19,"420034370001":19,"420034131001":19,"420034080021":19,"420034271003":19,"420034302002":19,"420034070014":13,"420034296001":13,"420034292012":13,"420034885002":13,"420034293004":13,"420639607004":13,"420034268002":13,"420034271002":13,"421212001002":13,"420034132012":13,"4…	2023-02-01 00:00:00-05:00	2023-03-01 00:00:00-05:00
zzw-222@63d-5n3-hwk	4387	1997	{"420034135004":93,"420030203001":53,"420034134003":34,"420199110005":27,"420034141011":27,"420034135002":27,"420034271003":20,"420034090001":20,"420034291001":20,"420034120021":20,"420199121012":20,"420034301001":20,"420034142003":20,"420639607003":14,"420034211003":14,"420199111002":14,"420076037001":14,"420076039002":14,"420034133002":14,"420034292012":14,"420034370002":14,"420076014003":14,"4…	2023-03-01 00:00:00-05:00	2023-04-01 00:00:00-04:00
zzw-222@63d-5n3-hwk	4202	1974	{"420034135004":111,"420030203001":46,"420034297001":33,"420034263002":26,"420199119001":26,"420034131003":26,"420034135002":20,"420034070014":20,"420034080021":20,"420034301001":20,"420034370002":20,"420034133001":20,"420034291001":20,"420076037001":20,"420034271001":20,"420034292023":20,"420034293001":13,"420034250004":13,"420199124023":13,"420730009001":13,"420034508001":13,"420034131001":13,"…	2023-04-01 00:00:00-04:00	2023-05-01 00:00:00-04:00
zzw-222@63d-5n3-hwk	4571	2106	{"420034135004":116,"420034135002":41,"420030203001":34,"420034134002":34,"420034271003":28,"420034292023":28,"420034141011":21,"420034090004":21,"420034090003":21,"420034268002":21,"420034271002":21,"420034297001":21,"420034142003":21,"420032704001":21,"420076018006":21,"420076038021":21,"420034070022":21,"420034120021":21,"420034295001":21,"420099608003":21,"420850334002":21,"420034133002":14,"…	2023-05-01 00:00:00-04:00	2023-06-01 00:00:00-04:00
zzw-222@63d-5n3-hwk				2023-06-01 00:00:00-04:00	2023-07-01 00:00:00-04:00
zzw-222@63d-5n3-hwk				2023-08-01 00:00:00-04:00	2023-09-01 00:00:00-04:00
zzw-222@63d-5n3-hwk				2023-09-01 00:00:00-04:00	2023-10-01 00:00:00-04:00
zzw-222@63d-5n3-hwk				2023-10-01 00:00:00-04:00	2023-11-01 00:00:00-04:00
zzw-222@63d-5n3-hwk				2023-11-01 00:00:00-04:00	2023-12-01 00:00:00-05:00
223-225@63d-3sj-3dv	13	11	{"420039800001":<5,"421257958002":<5,"420059502001":<5,"420034511023":<5,"540490207004":<5,"420034035005":<5,"420034580002":<5,"420035212002":<5,"421298025001":<5,"420035041004":<5,"420030709001":<5,"421298020023":<5,"421298017022":<5,"420034141011":<5,"420034240004":<5,"420034295001":<5,"420210001001":<5,"420034012003":<5,"420034268002":4}	2023-07-01 00:00:00-04:00	2023-08-01 00:00:00-04:00
223-225@63d-3sj-3dv	20	18	{"420034240004":<5,"421298070003":<5,"420199031001":<5,"420034171001":<5,"420034141011":<5,"540610110003":<5,"421298012002":<5,"420034150011":<5,"420034190003":<5,"420034211003":<5,"420031406001":<5,"360290073042":<5,"420030703003":<5,"420034212001":<5,"420199118003":<5,"420039800001":<5,"420199127004":<5,"420034141021":<5,"421298010011":<5,"420035630002":<5,"420034296001":<5,"420030409001":<5,"4…	2023-08-01 00:00:00-04:00	2023-09-01 00:00:00-04:00
223-225@63d-3sj-3dv				2023-09-01 00:00:00-04:00	2023-10-01 00:00:00-04:00
223-225@63d-3sj-3dv	14	12	{"420034050001":<5,"420034060002":<5,"421298023041":<5,"420034160001":<5,"420034110001":<5,"421298018001":<5,"420039807001":<5,"420034211002":<5,"420034040001":<5,"420035234004":<5,"420030902002":<5,"420035237011":<5,"420035215001":<5,"420030201005":4}	2023-10-01 00:00:00-04:00	2023-11-01 00:00:00-04:00
223-225@63d-3sj-3dv	15	13	{"421298003002":<5,"420034060002":<5,"420034230002":<5,"420034040001":<5,"420076055003":<5,"420076038031":<5,"420039800001":<5,"120090684002":<5,"420034263001":<5,"420034190003":<5,"421298011004":<5,"420033102002":<5,"420031609002":<5,"420035251001":<5,"421298045022":<5,"420030703003":<5,"420199026001":<5,"420034212001":<5,"421298017032":4}	2023-11-01 00:00:00-04:00	2023-12-01 00:00:00-05:00
223-225@63d-3sj-3dv	412	366	{"420035140002":19,"420034142001":19,"420032602003":19,"420035610001":19,"421298010012":19,"420034211002":19,"420512627012":10,"420034733001":10,"421298009002":10,"421298011004":10,"420039822001":10,"420031018002":10,"420035215001":10,"420034230003":10,"420199115023":10,"420035003004":10,"420034013001":10,"320030067001":10,"420034141011":10,"420034190003":10,"420059518003":10,"420034131003":10,"4…	2023-01-01 00:00:00-05:00	2023-02-01 00:00:00-05:00
223-225@63d-3sj-3dv	16	16	{"420199127005":<5,"420030802001":<5,"420030409001":<5,"420035262012":<5,"420034141012":<5,"420030509001":<5,"420034080011":<5,"420035630002":<5,"420034267002":<5,"420034190003":<5,"420034171001":<5,"420730001002":<5,"421298022003":<5,"420034141011":<5,"420034134003":<5,"420030809001":<5,"360610013001":<5,"420034013001":<5,"420034900023":<5,"421298017022":<5,"421298082002":<5,"420199124024":4}	2023-02-01 00:00:00-05:00	2023-03-01 00:00:00-05:00
223-225@63d-3sj-3dv	24	22	{"420034141011":<5,"420035213021":<5,"420035235012":<5,"420034626004":<5,"420030510002":<5,"420034134003":<5,"420034020003":<5,"420030708001":<5,"421298023042":<5,"420030509001":<5,"420034190003":<5,"420059508003":<5,"421298033012":<5,"421298017022":<5,"420035251001":<5,"420034133002":<5,"421298017031":<5,"420034240002":<5,"420034220001":<5,"420035262012":<5,"420490123005":<5,"420034511022":<5,"4…	2023-03-01 00:00:00-05:00	2023-04-01 00:00:00-04:00
223-225@63d-3sj-3dv	16	14	{"420039800001":<5,"420034884002":<5,"420034141011":<5,"420034212001":<5,"420034230002":<5,"420034012001":<5,"421257711004":<5,"421298022003":<5,"421298011004":<5,"420035200011":<5,"421110201023":<5,"420035630002":<5,"420810113023":<5,"420034150013":<5,"420032612001":<5,"420030510002":<5,"420059508003":<5,"421298017011":4}	2023-04-01 00:00:00-04:00	2023-05-01 00:00:00-04:00
223-225@63d-3sj-3dv	14	13	{"421298004001":<5,"420034190003":<5,"420032612001":<5,"420039800001":<5,"421298017022":<5,"420035200011":<5,"421298012003":<5,"420034013001":<5,"420035237023":<5,"420030802001":<5,"420076037004":<5,"420034070012":<5,"420034212002":<5,"420034141011":<5,"421298011004":<5,"420031018001":4}	2023-05-01 00:00:00-04:00	2023-06-01 00:00:00-04:00
223-225@63d-3sj-3dv	10	9	{"421298009002":<5,"120950170012":<5,"420035630002":<5,"420034212001":<5,"420034090003":<5,"420034264003":<5,"420034050001":<5,"420199123041":<5,"420034141011":<5,"420034190003":<5,"420730001002":<5,"420039800001":<5,"421298005001":4}	2023-06-01 00:00:00-04:00	2023-07-01 00:00:00-04:00
zzw-222@63d-6zg-tgk	6586	3102	{"420030809001":150,"420030203001":20,"420030902001":20,"420030506001":20,"420034843001":20,"420030903001":20,"420031401001":20,"420035211003":20,"420030709001":20,"420030902002":20,"420035041004":20,"420030901002":20,"420031014001":20,"420035519001":13,"420034390001":13,"420512626002":13,"420199115022":13,"420034591011":13,"420030603001":13,"421298020021":13,"420031207001":13,"420031113001":13,"…	2023-07-01 00:00:00-04:00	2023-08-01 00:00:00-04:00
zzw-222@63d-6zg-tgk	7711	3636	{"420030809001":124,"420032023004":38,"420030902002":25,"420030902001":25,"420031113001":25,"420032703001":25,"420030201001":19,"420030603002":19,"420034293001":19,"420030901002":19,"420031911002":19,"420030903001":19,"420035140002":19,"421257727002":19,"420035627001":19,"420031411001":19,"420034843001":13,"421298006001":13,"420035232002":13,"420035262011":13,"170318157011":13,"120990007031":13,"…	2023-08-01 00:00:00-04:00	2023-09-01 00:00:00-04:00
zzw-222@63d-6zg-tgk	5692	2632	{"420030809001":105,"420032023004":25,"420030903001":25,"420031016001":19,"420031011002":19,"420030901002":19,"420030709001":19,"420034773003":19,"420034689002":19,"420034295002":19,"420031920004":13,"420391105012":13,"420035170001":13,"420035140002":13,"420035519001":13,"420034560032":13,"420035232002":13,"420030804002":13,"420034801014":13,"420059510001":13,"420031005002":13,"420076028001":13,"…	2023-09-01 00:00:00-04:00	2023-10-01 00:00:00-04:00
zzw-222@63d-6zg-tgk	5402	2470	{"420030809001":69,"420034689002":22,"420030709001":22,"420030809002":22,"420030903001":22,"420031018002":16,"420031005002":16,"420059512005":16,"390810115003":16,"420035630001":16,"420034070014":16,"420030804001":16,"420030806001":16,"420035170002":11,"420030901002":11,"420031115004":11,"420035213021":11,"420059512003":11,"420032708002":11,"420030902002":11,"420034211001":11,"420210116003":11,"4…	2023-10-01 00:00:00-04:00	2023-11-01 00:00:00-04:00
zzw-222@63d-6zg-tgk	5169	2310	{"420030809001":94,"420030903001":25,"420030809002":25,"420034689002":20,"420030709001":20,"420034658001":20,"420030506001":20,"420030806001":20,"420031018002":15,"420034900041":15,"420035630001":15,"420030802001":15,"420031303003":15,"420034511051":10,"420035615002":10,"420030203001":10,"420035619002":10,"420030409001":10,"420034530041":10,"420030201001":10,"420034734021":10,"420059509002":10,"4…	2023-11-01 00:00:00-04:00	2023-12-01 00:00:00-05:00
zzw-222@63d-6zg-tgk	5304	2389	{"420030809001":117,"420199127005":25,"420034295001":25,"420030509001":25,"420030506001":25,"420033001003":25,"420031918003":19,"420034753013":19,"420034212001":19,"420031005002":19,"420391103004":19,"420035041004":19,"420030603002":19,"420039806001":13,"420030901002":13,"420034294003":13,"420035152002":13,"420034843003":13,"420035612002":13,"420034762003":13,"420032612001":13,"420032701001":13,"…	2023-01-01 00:00:00-05:00	2023-02-01 00:00:00-05:00
zzw-222@63d-6zg-tgk	4958	2197	{"420030809001":115,"420034689003":23,"420031917003":18,"420031208002":18,"420659503002":18,"420031016001":18,"420035628002":18,"420035253002":18,"420039822001":18,"420032406002":18,"420034520002":12,"420034270002":12,"420035170002":12,"420550113023":12,"420030705001":12,"420035240002":12,"420035233004":12,"420199127005":12,"483750152001":12,"420034142002":12,"420076032023":12,"420034772004":12,"…	2023-02-01 00:00:00-05:00	2023-03-01 00:00:00-05:00
zzw-222@63d-6zg-tgk	5304	2336	{"420030809001":104,"420035170002":24,"420030709001":24,"420031005002":24,"420034886003":24,"420034292022":18,"420030506001":18,"420034736022":18,"420032701001":18,"420030806001":18,"420031208002":18,"420034090004":12,"420035237022":12,"420034511012":12,"420199021001":12,"420490101042":12,"420035010001":12,"420034772002":12,"420034513002":12,"420076028003":12,"420034689002":12,"420031102003":12,"…	2023-03-01 00:00:00-05:00	2023-04-01 00:00:00-04:00
zzw-222@63d-6zg-tgk	5167	2377	{"420030809001":119,"420030802001":36,"420030903001":30,"420031005002":24,"421298016001":24,"420035170002":24,"420030705001":18,"420031408002":18,"420030603002":18,"420030506001":18,"420030709001":18,"420035070002":18,"420034884002":12,"420031916001":12,"421298013001":12,"420199110005":12,"420199028001":12,"420035235012":12,"420034592021":12,"420031011001":12,"420033204003":12,"420035010001":12,"…	2023-04-01 00:00:00-04:00	2023-05-01 00:00:00-04:00
zzw-222@63d-6zg-tgk	5392	2535	{"420030809001":118,"420030203001":25,"420030709001":25,"420035170002":25,"420034520001":25,"420035070002":19,"420030902001":19,"420034390001":19,"420031005002":19,"420032206002":19,"420034220004":19,"420035200012":19,"420030806001":19,"421298029003":19,"420030903001":19,"421257451001":19,"420076037001":19,"420031208002":19,"420031916005":19,"420032609001":13,"421298045024":13,"420199028001":13,"…	2023-05-01 00:00:00-04:00	2023-06-01 00:00:00-04:00
zzw-222@63d-6zg-tgk	6293	2946	{"420030809001":101,"420030902001":26,"420030501003":26,"420035630001":19,"420034511041":19,"420076030003":19,"420035170002":19,"420035041004":19,"420031411001":19,"420034772004":13,"420035213012":13,"420032023004":13,"420034141012":13,"420030705001":13,"390430402001":13,"420031014001":13,"420035010001":13,"420031113001":13,"420730111002":13,"420032620001":13,"420035614004":13,"420030603001":13,"…	2023-06-01 00:00:00-04:00	2023-07-01 00:00:00-04:00
223-226@63d-9jy-nbk	4881	1964	{"420030203001":58,"420059505002":49,"420059509002":41,"420059508002":41,"420059511005":33,"420059501001":33,"420059511001":33,"420059503003":33,"420059509003":33,"420199127002":25,"420059507001":25,"420059512005":25,"420059504001":25,"420059517003":25,"420059510001":25,"420059507004":25,"420059509001":25,"420199127001":25,"420059512004":25,"420059511004":17,"420059506003":17,"420059510003":17,"4…	2023-07-01 00:00:00-04:00	2023-08-01 00:00:00-04:00
223-226@63d-9jy-nbk	4501	1797	{"420059505002":160,"420059504001":71,"420059509003":45,"420030203001":45,"420059510001":45,"420059507004":36,"420059509002":36,"420059503003":36,"420059508003":27,"420059507001":27,"420059504002":27,"420311609003":27,"420059511005":27,"420059506003":27,"420059509004":27,"420034190001":27,"420059511001":18,"420059512001":18,"420199025003":18,"420059502002":18,"420059505001":18,"420311608003":18,"…	2023-08-01 00:00:00-04:00	2023-09-01 00:00:00-04:00
223-226@63d-9jy-nbk	3940	1622	{"420059505002":112,"420059509002":69,"420059502001":69,"420059504001":60,"420059508002":52,"420059501001":35,"420059512003":35,"420059512005":35,"420059502002":26,"420059509004":26,"420030203001":26,"420311608003":26,"420059501004":26,"420059511001":26,"420059517001":26,"420059508003":26,"420059511006":26,"420059510003":26,"420059506003":26,"420059505003":18,"420059509003":18,"420059512002":18,"…	2023-09-01 00:00:00-04:00	2023-10-01 00:00:00-04:00
223-226@63d-9jy-nbk	3687	1529	{"420059505002":82,"420030203001":41,"420059508002":41,"420059508003":41,"420059510003":33,"420059509003":33,"420059507002":33,"420059509002":33,"420059502001":25,"420059501004":25,"420059504001":25,"420059503001":25,"420059504002":17,"420059512004":17,"420059505003":17,"420059507004":17,"420034190002":17,"420059511001":17,"420059506003":17,"420059511006":17,"420199127002":17,"420059508004":17,"4…	2023-10-01 00:00:00-04:00	2023-11-01 00:00:00-04:00
223-226@63d-9jy-nbk	3806	1613	{"420059505002":80,"420030203001":51,"420059504001":44,"420059509002":44,"420059508004":44,"420059510001":36,"420059512004":29,"420059511005":29,"420059511004":29,"420059508003":29,"420059509003":22,"420639608002":22,"421298010012":22,"420199112002":22,"420311608002":22,"420059501001":22,"420059512002":22,"420059514001":22,"420059501004":22,"420059511006":22,"421298051001":15,"420034961023":15,"4…	2023-11-01 00:00:00-04:00	2023-12-01 00:00:00-05:00
223-226@63d-9jy-nbk	3350	1527	{"420059505002":53,"420059507001":53,"420059507002":45,"420059511004":45,"420059506003":36,"420059511005":36,"421298014001":36,"420030203001":27,"420059518002":27,"420059508003":27,"420059503001":27,"420199114002":27,"420059512002":27,"420059509002":27,"420059519002":27,"420199109003":18,"420059505004":18,"420199023001":18,"420059501002":18,"420059503003":18,"420059511002":18,"420059513001":18,"4…	2023-01-01 00:00:00-05:00	2023-02-01 00:00:00-05:00
223-226@63d-9jy-nbk	2940	1370	{"420059505002":78,"421298014001":39,"420059501001":39,"420059509003":39,"420059504001":30,"420059503003":30,"420059506002":30,"420059509001":30,"420059508003":30,"420059517003":30,"420059511004":30,"420059517002":30,"420059510001":30,"420059502001":30,"420059507002":30,"420199127005":20,"420059509002":20,"420199109004":20,"420059505004":20,"420059516002":20,"420059508001":20,"420639611012":20,"4…	2023-02-01 00:00:00-05:00	2023-03-01 00:00:00-05:00
223-226@63d-9jy-nbk	3539	1699	{"420059505002":71,"420059511001":53,"420059510003":44,"420030203001":36,"420059511005":36,"420059504001":36,"420059509004":36,"420059505004":36,"420059511004":36,"420059505003":27,"420059501001":27,"420059507002":27,"420059511002":27,"420059506003":27,"420059508002":27,"420059507004":27,"421298014001":27,"420059516002":27,"420059517003":27,"420034639003":18,"420035261011":18,"420059516003":18,"4…	2023-03-01 00:00:00-05:00	2023-04-01 00:00:00-04:00
223-226@63d-9jy-nbk	3604	1698	{"420059505002":114,"420059511004":44,"420059509004":44,"420059505004":44,"420059508002":44,"420059507004":36,"420311609003":27,"420199127005":27,"420311608003":27,"420059511005":27,"420059517003":27,"420199113002":27,"420059501004":27,"420030203001":27,"420059510002":27,"420059504001":27,"420059509001":27,"390998125002":18,"420199127001":18,"420059513001":18,"420059510003":18,"420059505001":18,"…	2023-04-01 00:00:00-04:00	2023-05-01 00:00:00-04:00
223-226@63d-9jy-nbk	3925	1767	{"420059505002":93,"420059509002":56,"420059511004":37,"420059506003":37,"420030203001":37,"420059504001":37,"420059503003":37,"420059517003":28,"420059501004":28,"420059508002":28,"420059511001":28,"420059510002":28,"420059504002":28,"420059518002":28,"420059511005":28,"420059516001":28,"420059501001":28,"420059505003":28,"420059505004":28,"421298014001":28,"420059511002":19,"420059506001":19,"4…	2023-05-01 00:00:00-04:00	2023-06-01 00:00:00-04:00
223-226@63d-9jy-nbk	4538	1909	{"420059505002":81,"420030203001":72,"420059502001":45,"420059505003":45,"420059504002":36,"420059511004":36,"420059511005":36,"420059507004":36,"420059509002":36,"420059506002":36,"420059501004":36,"420059506003":36,"420059509003":36,"420059506001":27,"420059501001":27,"420059505004":27,"420059502002":27,"420059512002":27,"420059503003":27,"420035261012":18,"421298010011":18,"420059508002":18,"4…	2023-06-01 00:00:00-04:00	2023-07-01 00:00:00-04:00
222-228@63d-66y-cdv	5108	2118	{"420076026021":158,"420076013002":79,"420076025001":68,"420076026012":57,"420076007005":34,"420076014001":34,"420076012001":34,"420030203001":34,"420076021001":34,"420076038011":23,"420076037002":23,"420076036001":23,"420730118002":23,"420034511012":23,"420034885002":23,"420076024001":23,"420076016001":23,"420034470001":23,"420076041001":23,"420076027021":23,"420076014003":23,"420076023002":23,"…	2023-01-01 00:00:00-05:00	2023-02-01 00:00:00-05:00
222-228@63d-66y-cdv	5274	2176	{"420076026021":239,"420076006021":96,"420076032021":60,"420030203001":48,"420076057003":36,"420076041001":36,"420076028003":36,"420076027023":24,"420730113003":24,"420076018006":24,"390299515005":24,"390553122021":24,"420076026022":24,"420076007001":24,"420076055001":24,"420034733002":24,"420076032023":24,"420076055003":24,"420076017002":24,"420076026012":24,"420076012003":24,"420076049013":24,"…	2023-02-01 00:00:00-05:00	2023-03-01 00:00:00-05:00
222-228@63d-66y-cdv	6637	2678	{"420076026021":194,"420076014001":73,"420030203001":73,"420076053002":61,"420076056002":61,"420076035002":49,"420076025001":49,"420076012003":49,"420076055003":49,"420076045003":37,"420076007003":37,"420076023002":37,"420076013002":37,"420076026012":37,"450150207142":25,"420034520001":25,"420076024001":25,"420076051002":25,"420199120012":25,"420076050011":25,"420076048003":25,"420076026022":25,"…	2023-03-01 00:00:00-05:00	2023-04-01 00:00:00-04:00
222-228@63d-66y-cdv	5023	1921	{"420076026021":227,"420076056002":65,"420076026012":55,"420076025001":55,"420030203001":33,"420076026011":33,"390299519002":33,"420076049024":33,"420076034002":22,"420076041001":22,"420076018004":22,"420076021001":22,"420076049013":22,"420730118002":22,"420076014002":22,"420076007002":22,"420076010002":22,"420076026022":22,"420076012001":22,"420076055003":22,"420076034001":22,"420076012002":22,"…	2023-04-01 00:00:00-04:00	2023-05-01 00:00:00-04:00
222-228@63d-66y-cdv	6171	2280	{"420076026021":150,"420076055003":63,"420076056002":50,"420076026022":50,"420030203001":50,"420076057002":50,"420076054002":38,"420076049013":38,"420076050011":38,"420076027011":38,"420076026011":25,"420076018006":25,"420076037001":25,"420076058001":25,"420034511023":25,"420076027021":25,"420076014001":25,"420391120011":25,"420034762003":25,"420076047001":25,"420730113003":25,"420076021001":25,"…	2023-05-01 00:00:00-04:00	2023-06-01 00:00:00-04:00
222-228@63d-66y-cdv	6902	2603	{"420076026021":178,"420076026022":64,"420076021003":51,"420030203001":51,"420076047001":51,"420076007005":51,"420076056002":51,"390299517005":38,"420076040001":38,"420076013002":38,"420076056003":38,"420076027021":38,"420076048002":38,"420076014001":38,"420076021001":26,"420076050011":26,"420034511023":26,"221030402011":26,"420076054003":26,"420076027023":26,"420076011002":26,"420076041001":26,"…	2023-06-01 00:00:00-04:00	2023-07-01 00:00:00-04:00
222-228@63d-66y-cdv	6931	2639	{"420076026021":196,"420030203001":92,"420076026022":79,"420076033002":79,"420076023002":66,"420076034001":66,"420076050011":66,"420076014001":53,"420076053001":53,"420076054002":53,"420076017001":53,"420076058001":40,"420076027021":40,"420076026013":40,"420076026011":40,"420076014003":40,"420076047001":40,"420076054003":40,"391130404032":27,"420034511012":27,"421059502001":27,"420076037001":27,"…	2023-07-01 00:00:00-04:00	2023-08-01 00:00:00-04:00
222-228@63d-66y-cdv	7018	2647	{"420076026021":161,"420030203001":99,"420076014001":50,"420076034001":50,"420730118002":50,"420076033002":50,"420076054002":50,"420076026022":50,"420076006021":50,"420076040001":38,"420076039002":38,"420076049011":38,"420076026011":38,"390299523003":25,"420076027023":25,"420035640001":25,"420076037001":25,"420076047001":25,"390553122021":25,"420034511042":25,"420076035002":25,"420034639003":25,"…	2023-08-01 00:00:00-04:00	2023-09-01 00:00:00-04:00
222-228@63d-66y-cdv	4780	1825	{"420076026021":131,"420076014001":44,"420076034001":44,"420030203001":44,"420076006021":44,"420076026022":33,"420076055002":33,"420076053002":22,"420199123041":22,"390299517002":22,"420076017001":22,"420076007005":22,"420076033001":22,"420076047001":22,"420032206002":22,"420076037001":22,"420076012002":22,"420076028003":22,"420076054001":22,"420076057002":22,"420076050012":22,"390299516001":11,"…	2023-09-01 00:00:00-04:00	2023-10-01 00:00:00-04:00
222-228@63d-66y-cdv	6353	2242	{"420076026021":168,"420030203001":74,"420076007005":63,"420076056002":53,"420076054002":53,"420076013002":42,"420076010003":32,"420076026022":32,"420076014002":32,"420034511012":32,"420076050012":32,"390299515005":21,"420076028001":21,"420076027022":21,"390299517002":21,"420076018002":21,"420076051004":21,"420076026013":21,"420076011002":21,"540679502001":21,"420076006021":21,"390299516004":21,"…	2023-10-01 00:00:00-04:00	2023-11-01 00:00:00-04:00
222-228@63d-66y-cdv	5145	1799	{"420076026021":169,"420030203001":70,"420076054002":50,"420076056002":50,"420076007004":50,"420076033001":40,"420076025001":40,"420076036001":40,"420076007005":40,"420034511023":30,"420076028001":30,"420076012003":30,"420076026022":30,"420076028003":30,"420076030002":30,"420034511012":30,"420034511042":30,"420076054003":30,"420076014002":20,"390299519003":20,"420076014003":20,"420059512002":20,"…	2023-11-01 00:00:00-04:00	2023-12-01 00:00:00-05:00
222-22d@63d-66y-cdv	5108	2118	{"420076026021":158,"420076013002":79,"420076025001":68,"420076026012":57,"420076007005":34,"420076014001":34,"420076012001":34,"420030203001":34,"420076021001":34,"420076038011":23,"420076037002":23,"420076036001":23,"420730118002":23,"420034511012":23,"420034885002":23,"420076024001":23,"420076016001":23,"420034470001":23,"420076041001":23,"420076027021":23,"420076014003":23,"420076023002":23,"…	2023-01-01 00:00:00-05:00	2023-02-01 00:00:00-05:00
222-22d@63d-66y-cdv	5274	2176	{"420076026021":239,"420076006021":96,"420076032021":60,"420030203001":48,"420076057003":36,"420076041001":36,"420076028003":36,"420076027023":24,"420730113003":24,"420076018006":24,"390299515005":24,"390553122021":24,"420076026022":24,"420076007001":24,"420076055001":24,"420034733002":24,"420076032023":24,"420076055003":24,"420076017002":24,"420076026012":24,"420076012003":24,"420076049013":24,"…	2023-02-01 00:00:00-05:00	2023-03-01 00:00:00-05:00
222-22d@63d-66y-cdv	6637	2678	{"420076026021":194,"420076014001":73,"420030203001":73,"420076053002":61,"420076056002":61,"420076035002":49,"420076025001":49,"420076012003":49,"420076055003":49,"420076045003":37,"420076007003":37,"420076023002":37,"420076013002":37,"420076026012":37,"450150207142":25,"420034520001":25,"420076024001":25,"420076051002":25,"420199120012":25,"420076050011":25,"420076048003":25,"420076026022":25,"…	2023-03-01 00:00:00-05:00	2023-04-01 00:00:00-04:00
222-22d@63d-66y-cdv	5023	1921	{"420076026021":227,"420076056002":65,"420076026012":55,"420076025001":55,"420030203001":33,"420076026011":33,"390299519002":33,"420076049024":33,"420076034002":22,"420076041001":22,"420076018004":22,"420076021001":22,"420076049013":22,"420730118002":22,"420076014002":22,"420076007002":22,"420076010002":22,"420076026022":22,"420076012001":22,"420076055003":22,"420076034001":22,"420076012002":22,"…	2023-04-01 00:00:00-04:00	2023-05-01 00:00:00-04:00
222-22d@63d-66y-cdv	6171	2280	{"420076026021":150,"420076055003":63,"420076056002":50,"420076026022":50,"420030203001":50,"420076057002":50,"420076054002":38,"420076049013":38,"420076050011":38,"420076027011":38,"420076026011":25,"420076018006":25,"420076037001":25,"420076058001":25,"420034511023":25,"420076027021":25,"420076014001":25,"420391120011":25,"420034762003":25,"420076047001":25,"420730113003":25,"420076021001":25,"…	2023-05-01 00:00:00-04:00	2023-06-01 00:00:00-04:00
222-22d@63d-66y-cdv	6902	2603	{"420076026021":178,"420076026022":64,"420076021003":51,"420030203001":51,"420076047001":51,"420076007005":51,"420076056002":51,"390299517005":38,"420076040001":38,"420076013002":38,"420076056003":38,"420076027021":38,"420076048002":38,"420076014001":38,"420076021001":26,"420076050011":26,"420034511023":26,"221030402011":26,"420076054003":26,"420076027023":26,"420076011002":26,"420076041001":26,"…	2023-06-01 00:00:00-04:00	2023-07-01 00:00:00-04:00
222-22d@63d-66y-cdv	7018	2647	{"420076026021":161,"420030203001":99,"420076014001":50,"420076034001":50,"420730118002":50,"420076033002":50,"420076054002":50,"420076026022":50,"420076006021":50,"420076040001":38,"420076039002":38,"420076049011":38,"420076026011":38,"390299523003":25,"420076027023":25,"420035640001":25,"420076037001":25,"420076047001":25,"390553122021":25,"420034511042":25,"420076035002":25,"420034639003":25,"…	2023-08-01 00:00:00-04:00	2023-09-01 00:00:00-04:00
222-22d@63d-66y-cdv				2023-09-01 00:00:00-04:00	2023-10-01 00:00:00-04:00
222-22d@63d-66y-cdv	6353	2242	{"420076026021":168,"420030203001":74,"420076007005":63,"420076056002":53,"420076054002":53,"420076013002":42,"420076010003":32,"420076026022":32,"420076014002":32,"420034511012":32,"420076050012":32,"390299515005":21,"420076028001":21,"420076027022":21,"390299517002":21,"420076018002":21,"420076051004":21,"420076026013":21,"420076011002":21,"540679502001":21,"420076006021":21,"390299516004":21,"…	2023-10-01 00:00:00-04:00	2023-11-01 00:00:00-04:00
222-22d@63d-66y-cdv	5145	1799	{"420076026021":169,"420030203001":70,"420076054002":50,"420076056002":50,"420076007004":50,"420076033001":40,"420076025001":40,"420076036001":40,"420076007005":40,"420034511023":30,"420076028001":30,"420076012003":30,"420076026022":30,"420076028003":30,"420076030002":30,"420034511012":30,"420034511042":30,"420076054003":30,"420076014002":20,"390299519003":20,"420076014003":20,"420059512002":20,"…	2023-11-01 00:00:00-04:00	2023-12-01 00:00:00-05:00
zzw-222@63d-h78-m6k	643	257	{"420099610002":21,"420131007001":13,"420099606001":9,"420099603002":9,"420579601001":9,"420130111002":9,"420619504001":9,"420130110021":9,"420950165002":9,"420099610003":9,"420099609002":9,"560210020001":9,"420099609004":9,"420099601002":9,"420333306002":5,"420210131003":5,"420130104022":5,"420099608001":5,"420099607003":5,"420099610004":5,"420099607004":5,"420099606005":5,"420099604001":5,"4200…	2023-07-01 00:00:00-04:00	2023-08-01 00:00:00-04:00
zzw-222@63d-h78-m6k	695	270	{"420099610002":27,"420099606004":12,"420099610003":8,"420099601002":8,"420619508003":8,"420099607004":8,"420099608004":8,"420099606005":8,"420099609004":8,"420210131003":8,"420099610004":8,"421330202211":8,"420099607003":8,"420099608002":8,"420099608003":8,"420130110021":8,"420034753041":<5,"420130115003":<5,"420099604003":<5,"421110204003":<5,"420099606003":<5,"420333306002":<5,"420410127011":<…	2023-08-01 00:00:00-04:00	2023-09-01 00:00:00-04:00
zzw-222@63d-h78-m6k	560	227	{"420099610002":20,"420099608002":12,"420099609001":8,"420130110021":8,"420210131003":<5,"420130104021":<5,"420099606004":<5,"420099610004":<5,"420099608003":<5,"420099607003":<5,"245102606053":<5,"420333306002":<5,"420099611001":<5,"420099605002":<5,"240010016001":<5,"420099604003":<5,"420210111003":<5,"240010013002":<5,"421110213001":<5,"420034885002":<5,"421110205001":<5,"420099603003":<5,"420…	2023-09-01 00:00:00-04:00	2023-10-01 00:00:00-04:00
zzw-222@63d-h78-m6k	549	219	{"420099610002":26,"420099608004":15,"420099606001":11,"420099608003":11,"420130110021":11,"420099609004":8,"420619504004":8,"420099606002":8,"420099603003":8,"420030201004":8,"420099611001":8,"420099604003":<5,"420210110001":<5,"420099607003":<5,"240010006002":<5,"420099603002":<5,"391093653023":<5,"421090705002":<5,"420099608002":<5,"240010010002":<5,"420619508004":<5,"240479500001":<5,"4200996…	2023-10-01 00:00:00-04:00	2023-11-01 00:00:00-04:00
zzw-222@63d-h78-m6k	514	195	{"420099610002":25,"420099609004":11,"420579602004":11,"420099605002":7,"420099601002":7,"420099611001":7,"420099605004":7,"420099608003":7,"421110203003":7,"420130113002":7,"420099606001":7,"420099607003":<5,"420131007001":<5,"420210111003":<5,"420099604001":<5,"420130110021":<5,"420130113001":<5,"420099610001":<5,"420130115001":<5,"420099607002":<5,"420099603002":<5,"420131019001":<5,"420099610…	2023-11-01 00:00:00-04:00	2023-12-01 00:00:00-05:00
zzw-222@63d-h78-m6k	1124	524	{"420099610002":36,"420099603002":21,"420099606005":21,"420099610004":21,"420099608002":16,"420099609004":16,"420099601001":16,"420099608004":16,"420099606001":11,"420619508004":11,"420099604002":11,"420099606002":11,"420099605003":11,"420099609001":11,"420130113001":11,"420131007001":11,"421298075001":11,"420099604003":11,"420099604004":6,"421110219011":6,"360099607023":6,"420099605002":6,"42009…	2023-01-01 00:00:00-05:00	2023-02-01 00:00:00-05:00
zzw-222@63d-h78-m6k	1033	435	{"420099610002":34,"420099608002":15,"420099603002":15,"421298075001":10,"420099609001":10,"420893004012":10,"420099608004":10,"420099610004":10,"420099607001":10,"420099606001":10,"420099607003":10,"420099604002":10,"420130106002":5,"420659510001":5,"420034723001":5,"421330205221":5,"420130113003":5,"420130110021":5,"420099607004":5,"420099603001":5,"420099605002":5,"420099606003":5,"42009960900…	2023-02-01 00:00:00-05:00	2023-03-01 00:00:00-05:00
zzw-222@63d-h78-m6k	1106	448	{"420099610002":41,"420099608002":27,"420099608003":21,"420099601001":21,"420130113001":21,"420099608004":14,"420430201003":14,"420333306002":14,"421298075001":14,"420099603002":14,"420099607001":14,"420099603003":14,"420099611003":14,"420579603003":7,"420639608002":7,"420879606003":7,"420099606001":7,"420099608001":7,"420099606004":7,"420099604002":7,"420099609002":7,"420579602004":7,"4202101310…	2023-03-01 00:00:00-05:00	2023-04-01 00:00:00-04:00
zzw-222@63d-h78-m6k	1161	460	{"420099610002":66,"420099608002":27,"420099610003":20,"420099603002":20,"420099610001":14,"421110206006":14,"420130113002":14,"420099605001":14,"420099604002":14,"420099606001":14,"420099604004":14,"421298075001":14,"420099603003":14,"420099607001":14,"420030402002":7,"420099608003":7,"420099611001":7,"420099606005":7,"420099606004":7,"420099608004":7,"480270225023":7,"420099609001":7,"421110211…	2023-04-01 00:00:00-04:00	2023-05-01 00:00:00-04:00
zzw-222@63d-h78-m6k	1199	433	{"420099610002":66,"420099603002":22,"420130110021":15,"420099601001":15,"421298075001":15,"420099606001":15,"540790203003":8,"401155745001":8,"420130101014":8,"420099608003":8,"420333306002":8,"420099611001":8,"420099603003":8,"420639608002":8,"130510003001":8,"420619503005":8,"420099608002":8,"420099610003":8,"420130104011":8,"420099605004":8,"420099602003":8,"420099608001":8,"420099608004":8,"…	2023-05-01 00:00:00-04:00	2023-06-01 00:00:00-04:00
zzw-222@63d-h78-m6k	731	284	{"420099610002":30,"420099608003":23,"420099606001":15,"420131007001":12,"420099609004":12,"420099606005":12,"420099610004":8,"420099605002":8,"240010010002":8,"421330234003":8,"420130110021":8,"420099609001":<5,"371859501011":<5,"420099610001":<5,"240010004002":<5,"420030709001":<5,"420099606002":<5,"420210111003":<5,"420099607004":<5,"420099608002":<5,"420131016003":<5,"421110201023":<5,"420099…	2023-06-01 00:00:00-04:00	2023-07-01 00:00:00-04:00
222-224@63s-fsf-rkz	2677	1084	{"420110103043":56,"420110025003":28,"420110020002":23,"420110010002":23,"420110109041":17,"420110135001":17,"420110106001":17,"420110124002":17,"421330202202":12,"420110019001":12,"420110009001":12,"420110122002":12,"420110127003":12,"420110101001":12,"420110123002":12,"420770062042":12,"420110008002":12,"420110003002":12,"420110116034":12,"420110127005":12,"420912034022":12,"420110002003":12,"4…	2023-07-01 00:00:00-04:00	2023-08-01 00:00:00-04:00
222-224@63s-fsf-rkz	2699	1077	{"420110103043":40,"420110008002":23,"420110110001":23,"420110128002":17,"420110001002":17,"420110121053":17,"420110112003":17,"420110137021":17,"420110011001":17,"420110013001":17,"420110019001":17,"420110113002":12,"420110027001":12,"420110005001":12,"420110124003":12,"420110003002":12,"420110123002":12,"420110017001":12,"420110025003":12,"420110116023":12,"420110121051":12,"421330228003":12,"4…	2023-08-01 00:00:00-04:00	2023-09-01 00:00:00-04:00
222-224@63s-fsf-rkz	2165	878	{"420110103043":53,"420110138002":16,"420110003002":16,"420110119032":16,"420110011002":11,"420110025001":11,"420110124002":11,"420110020002":11,"420110002001":11,"420710124041":11,"420110128002":11,"420110009002":11,"420110013002":11,"420110109041":11,"420110005001":11,"420110109053":11,"420110104002":11,"420110001002":11,"421330228003":11,"420110137021":11,"420110123004":11,"420110107003":11,"4…	2023-09-01 00:00:00-04:00	2023-10-01 00:00:00-04:00
222-224@63s-fsf-rkz	2140	863	{"420110103043":40,"420110127004":20,"420750030001":20,"420110135003":20,"420110008002":20,"420110020002":15,"420110134012":15,"420110103022":15,"420110137021":10,"420110007001":10,"420110006002":10,"420110111011":10,"420110026002":10,"420912082042":10,"420110117022":10,"420110127001":10,"421330228003":10,"420110121051":10,"420110013003":10,"420110015003":10,"420110109053":10,"420110125001":10,"5…	2023-10-01 00:00:00-04:00	2023-11-01 00:00:00-04:00
222-224@63s-fsf-rkz	2079	788	{"420110103043":37,"420110137021":32,"420110123002":19,"420110127001":14,"420110109053":14,"420110126002":14,"420110108022":14,"420110012001":10,"420110007003":10,"420110103042":10,"420171020032":10,"420110139001":10,"420110135003":10,"420110118002":10,"420110118003":10,"420110005001":10,"420110105005":10,"420110120022":10,"420110120025":10,"420110138002":10,"420110117031":10,"420110017001":10,"4…	2023-11-01 00:00:00-04:00	2023-12-01 00:00:00-05:00
222-224@63s-fsf-rkz	2075	848	{"420110103043":22,"420110104001":22,"420110001003":22,"420110005001":18,"420110101001":18,"420110017001":14,"420110124004":14,"420110126002":9,"421070039001":9,"420110006002":9,"420110105005":9,"420110129004":9,"420110017002":9,"420110104002":9,"420110021001":9,"420110004002":9,"420110106001":9,"420110014001":9,"420110013003":9,"420110003002":9,"420110117011":9,"420110105004":9,"420110134012":9,…	2023-01-01 00:00:00-05:00	2023-02-01 00:00:00-05:00
222-224@63s-fsf-rkz	1991	792	{"420110103043":38,"420110134012":17,"420110128002":17,"420110108022":13,"420110017001":13,"420110020003":13,"420110136003":13,"420110105003":13,"420110017002":13,"420110103031":13,"420110010002":9,"420110101001":9,"420110002001":9,"420110129004":9,"420110103044":9,"420110013001":9,"420250209002":9,"421070038002":9,"420710125011":9,"100030126001":9,"420110105005":9,"420110001001":9,"420110113001"…	2023-02-01 00:00:00-05:00	2023-03-01 00:00:00-05:00
222-224@63s-fsf-rkz	2217	853	{"420110103043":34,"420110017001":22,"420110116013":17,"420110109052":17,"420110013003":17,"420110136003":13,"420110111012":13,"420110138002":13,"420110019001":13,"420110137021":13,"420110121032":13,"420110022001":13,"420110135001":13,"420110013001":13,"420110011001":9,"420110137012":9,"420110025003":9,"420110114004":9,"421070021001":9,"420110012002":9,"420110112002":9,"420110118001":9,"420110017…	2023-03-01 00:00:00-05:00	2023-04-01 00:00:00-04:00
222-224@63s-fsf-rkz	2142	826	{"420110103043":52,"420110134012":18,"420110001002":18,"420110101001":18,"420110136003":13,"420110104002":13,"420110007001":13,"420110110001":13,"420110136001":13,"420110126002":13,"420110123003":13,"420110107002":13,"420110134011":13,"420110109053":13,"420110117031":9,"420110135004":9,"420110106004":9,"420293006003":9,"420110025003":9,"420110107003":9,"420110102023":9,"420110013003":9,"420110019…	2023-04-01 00:00:00-04:00	2023-05-01 00:00:00-04:00
222-224@63s-fsf-rkz	2298	876	{"420110001003":22,"420110103043":22,"420110010002":22,"420110135001":17,"420110107003":17,"420110136003":17,"420110134012":17,"420110106001":17,"420110017001":17,"420110014001":11,"420110017002":11,"420110005001":11,"420110025003":11,"060855029061":11,"420110119044":11,"421070032005":11,"340090201022":11,"420110117031":11,"420110104002":11,"420110007001":11,"420110008002":11,"420110138002":11,"4…	2023-05-01 00:00:00-04:00	2023-06-01 00:00:00-04:00
222-224@63s-fsf-rkz	2618	1006	{"420110106004":32,"420110103043":27,"420110003002":22,"420110008002":22,"420110017002":22,"420110025003":16,"420110013001":16,"420110136003":16,"420110020002":16,"420110123003":16,"420110007003":11,"420110004001":11,"420110125002":11,"420110120021":11,"420110117022":11,"420293014011":11,"420110017001":11,"420110124002":11,"420110109053":11,"420710128001":11,"420110005001":11,"420110126002":11,"4…	2023-06-01 00:00:00-04:00	2023-07-01 00:00:00-04:00
224-22d@63s-fsw-hwk				2023-07-01 00:00:00-04:00	2023-08-01 00:00:00-04:00
224-22d@63s-fsw-hwk				2023-08-01 00:00:00-04:00	2023-09-01 00:00:00-04:00
224-22d@63s-fsw-hwk				2023-09-01 00:00:00-04:00	2023-10-01 00:00:00-04:00
224-22d@63s-fsw-hwk				2023-10-01 00:00:00-04:00	2023-11-01 00:00:00-04:00
224-22d@63s-fsw-hwk				2023-11-01 00:00:00-04:00	2023-12-01 00:00:00-05:00
224-22d@63s-fsw-hwk				2023-01-01 00:00:00-05:00	2023-02-01 00:00:00-05:00
224-22d@63s-fsw-hwk				2023-02-01 00:00:00-05:00	2023-03-01 00:00:00-05:00
224-22d@63s-fsw-hwk				2023-03-01 00:00:00-05:00	2023-04-01 00:00:00-04:00
224-22d@63s-fsw-hwk				2023-04-01 00:00:00-04:00	2023-05-01 00:00:00-04:00
224-22d@63s-fsw-hwk				2023-05-01 00:00:00-04:00	2023-06-01 00:00:00-04:00
224-22d@63s-fsw-hwk				2023-06-01 00:00:00-04:00	2023-07-01 00:00:00-04:00
zzw-223@63p-ttv-p35	195	195	{"420131018002":32,"420333318003":32,"420210124002":32,"420210128001":32}	2023-07-01 00:00:00-04:00	2023-08-01 00:00:00-04:00
zzw-223@63p-ttv-p35	172	172	{"420131018002":138}	2023-08-01 00:00:00-04:00	2023-09-01 00:00:00-04:00
zzw-223@63p-ttv-p35	23	12	{"420130114001":<5,"420131002001":<5,"230159762001":<5,"420333306002":<5,"420130109004":<5,"420099604002":<5,"420099607003":<5,"420130104021":<5,"420130116001":<5,"420130110021":<5,"420210123001":<5,"420130113002":<5,"420099602003":<5,"420130115003":<5,"420130110023":<5,"420130111004":<5,"420130113003":<5,"420130113001":<5,"420099604004":<5,"061070024005":<5,"420130111001":<5,"421257958002":<5,"4…	2023-09-01 00:00:00-04:00	2023-10-01 00:00:00-04:00
zzw-223@63p-ttv-p35	134	134		2023-10-01 00:00:00-04:00	2023-11-01 00:00:00-04:00
zzw-223@63p-ttv-p35	127	127	{"420130110022":34,"390450306001":34,"420130110021":34}	2023-11-01 00:00:00-04:00	2023-12-01 00:00:00-05:00
zzw-223@63p-ttv-p35	207	196	{"420270116001":83,"420099604004":83}	2023-01-01 00:00:00-05:00	2023-02-01 00:00:00-05:00
zzw-223@63p-ttv-p35	148	140	{"420130115003":20,"420130116001":20,"420131008002":20,"420130114001":20,"420130116002":20,"420130107003":20}	2023-02-01 00:00:00-05:00	2023-03-01 00:00:00-05:00
zzw-223@63p-ttv-p35	175	158	{"420619501002":56,"420130115003":28,"500159536001":28}	2023-03-01 00:00:00-05:00	2023-04-01 00:00:00-04:00
zzw-223@63p-ttv-p35	174	162	{"420131018002":70,"420210129003":70}	2023-04-01 00:00:00-04:00	2023-05-01 00:00:00-04:00
zzw-223@63p-ttv-p35	213	200	{"517000321131":57,"420130114001":57,"420131009002":57}	2023-05-01 00:00:00-04:00	2023-06-01 00:00:00-04:00
zzw-223@63p-ttv-p35	211	192		2023-06-01 00:00:00-04:00	2023-07-01 00:00:00-04:00
zzw-222@63p-q9g-nbk	511	235	{"420131018002":30,"240317008171":20,"420130104011":20,"420131016003":20,"420270104003":20,"420131018003":10,"420130104022":10,"121030252032":10,"420131014001":10,"420333317004":10,"420619504002":10,"420130101031":10,"420130101013":10}	2023-07-01 00:00:00-04:00	2023-08-01 00:00:00-04:00
zzw-222@63p-q9g-nbk	453	214	{"420130101013":25,"420659509004":13,"420130101032":13,"420130104022":13,"420130104025":13,"420130104023":13,"420619504004":13,"420333318001":7,"420270117023":7,"420579601001":7,"420130104012":7,"420130111002":7,"420333317003":7,"291892148003":7,"420130106001":7,"420659509001":7,"420130101022":7,"420479510003":7,"420130101014":7}	2023-08-01 00:00:00-04:00	2023-09-01 00:00:00-04:00
zzw-222@63p-q9g-nbk	448	201	{"420130104022":30,"420879602001":10,"420130106002":10,"420130104021":10,"420130101013":10,"420130109006":10,"420333318003":10,"420130101022":10,"420270114002":10,"420034211002":10,"420270125002":10,"420130111001":10,"420333306002":10,"420131012004":10}	2023-09-01 00:00:00-04:00	2023-10-01 00:00:00-04:00
zzw-222@63p-q9g-nbk	434	207	{"420270105003":27,"420210121001":18,"420130101032":18,"420130104021":18,"420130104012":18,"420130101014":18,"420131018002":9,"420970802002":9,"420131019001":9,"420130101021":9,"420130104022":9,"420879602001":9,"340130081001":9,"340130080001":9,"420130101012":9}	2023-10-01 00:00:00-04:00	2023-11-01 00:00:00-04:00
zzw-222@63p-q9g-nbk	416	200	{"420333316002":17,"420619504004":17,"420130101021":9,"420130104023":9,"420130101014":9,"420210118002":9,"420270116002":9,"420210127002":9,"420270114002":9,"240010002002":9,"420333317003":9,"420619506001":9,"420619502002":9,"420130101032":9,"420639603002":9,"420130104022":9,"420130109001":9}	2023-11-01 00:00:00-04:00	2023-12-01 00:00:00-05:00
zzw-222@63p-q9g-nbk	442	326	{"420130101013":20,"420479510003":20,"420333316002":20,"420034511051":20,"420130104024":20,"420130101023":20,"420210121002":20,"420130104022":10,"420130107003":10,"420130116003":10,"420270116002":10,"420619509003":10,"420131006002":10,"360130358001":10,"420099602001":10,"420333306002":10,"420131006003":10,"420130101022":10,"420333302004":10}	2023-01-01 00:00:00-05:00	2023-02-01 00:00:00-05:00
zzw-222@63p-q9g-nbk				2023-02-01 00:00:00-05:00	2023-03-01 00:00:00-05:00
zzw-222@63p-q9g-nbk	412	289	{"420131016003":26,"420130101023":26,"420270114002":17,"420130101031":17,"420010315023":9,"420130104025":9,"420659503002":9,"420130107005":9,"420130107001":9,"420130101013":9,"420130101022":9,"420130109001":9,"420099608002":9,"420130101014":9,"420333312003":9}	2023-03-01 00:00:00-05:00	2023-04-01 00:00:00-04:00
zzw-222@63p-q9g-nbk	421	241	{"420270114002":19,"420130101023":19,"420130104021":10,"420130101022":10,"420130101032":10,"420030902002":10,"420099607003":10,"420130109001":10,"420130104023":10,"420131016003":10,"420099608002":10,"420130101031":10,"420131018003":10}	2023-04-01 00:00:00-04:00	2023-05-01 00:00:00-04:00
zzw-222@63p-q9g-nbk	415	208	{"420130101013":33,"420270104003":17,"420619504006":17,"420130101023":17,"420131009003":17,"420130101032":17,"420131009004":17,"420130109001":9,"420659502001":9,"420130101022":9,"420270113003":9,"420333312003":9,"420333306002":9}	2023-05-01 00:00:00-04:00	2023-06-01 00:00:00-04:00
zzw-222@63p-q9g-nbk	553	267	{"420130101032":33,"420130101031":33,"510594825012":17,"420130101013":17,"420131006001":17,"420131007001":17,"420270114002":17,"420130104022":17}	2023-06-01 00:00:00-04:00	2023-07-01 00:00:00-04:00
zzw-222@63p-trg-rx5	3025	1150	{"420131007001":75,"420130104023":25,"420130109005":20,"420130109001":20,"420131005003":15,"420130110023":15,"420131017001":15,"420210115002":15,"420130105001":15,"420131018002":15,"420131014002":15,"420130105003":15,"420131005001":15,"420130113002":15,"420131012004":15,"420099603002":10,"420130108004":10,"390970404001":10,"420131012003":10,"420130107001":10,"420131004001":10,"420130109002":10,"4…	2023-07-01 00:00:00-04:00	2023-08-01 00:00:00-04:00
zzw-222@63p-trg-rx5	3025	1158	{"420131007001":63,"420130110021":37,"420130111001":32,"420131016003":21,"420131005003":16,"420130110023":16,"420130109001":16,"420210123001":16,"420130107001":16,"420099607003":16,"420099601002":16,"420131004001":16,"420131009004":16,"420210122001":11,"420479512001":11,"420131018001":11,"420210122002":11,"420131002002":11,"420131005001":11,"420099610002":11,"420210133002":11,"420131017002":11,"4…	2023-08-01 00:00:00-04:00	2023-09-01 00:00:00-04:00
zzw-222@63p-trg-rx5	2171	808	{"420131007001":52,"420130110021":16,"420131017002":16,"420333318003":16,"420130113001":11,"420130109005":11,"390998136006":11,"420333308003":11,"420131005002":11,"420099608003":11,"420099601002":11,"420130116001":11,"420130111002":11,"420130111001":11,"240217516002":11,"420130115001":11,"420131019001":11,"420810002001":11,"420131003002":11,"340297170022":11,"420076032021":6,"080050067122":6,"420…	2023-09-01 00:00:00-04:00	2023-10-01 00:00:00-04:00
zzw-222@63p-trg-rx5	2232	824	{"420131007001":52,"420130110021":22,"420130106002":18,"420210122003":18,"420210128002":13,"420131019001":13,"420131012004":13,"420099608003":13,"420130116001":13,"420210121001":9,"420130112002":9,"420130111003":9,"420639608002":9,"421110202004":9,"420130111001":9,"420131005001":9,"490351126092":9,"420131018002":9,"420099605002":9,"420099602003":9,"420130113001":9,"420131004001":9,"420131012002":…	2023-10-01 00:00:00-04:00	2023-11-01 00:00:00-04:00
zzw-222@63p-trg-rx5	2564	883	{"420131007001":63,"420130111003":26,"420131005002":21,"420130110021":17,"420130111002":13,"420131002002":13,"420131017001":13,"420130104025":9,"420210128005":9,"420130107005":9,"120570068014":9,"420131018002":9,"420130104023":9,"420131015002":9,"420130115001":9,"420210122003":9,"420210113001":9,"420131018003":9,"420210117001":9,"420810002001":9,"420099610002":9,"420130112001":9,"420210121001":9,…	2023-11-01 00:00:00-04:00	2023-12-01 00:00:00-05:00
zzw-222@63p-trg-rx5	5387	1838	{"420131007001":183,"420130110021":37,"420131017002":37,"420099610002":30,"420130104025":30,"420131015004":22,"420131014001":22,"420130106001":22,"420130112001":22,"420130111002":22,"420131007003":22,"420130105002":22,"420210125001":22,"420130116003":22,"420130107003":15,"420131016003":15,"420099601001":15,"420810002001":15,"420130113001":15,"420131012004":15,"420131002002":15,"420131016002":15,"…	2023-01-01 00:00:00-05:00	2023-02-01 00:00:00-05:00
zzw-222@63p-trg-rx5	5123	1773	{"420131007001":181,"420131015004":42,"420131016003":35,"420131017004":35,"420131018002":35,"420210128002":28,"420130111001":28,"420131014001":28,"420130105002":28,"420131016002":28,"420131006003":21,"420131006002":21,"420131002002":21,"420131008002":21,"420130106001":21,"420131005003":21,"420810002001":14,"420130112001":14,"420130112005":14,"420130116002":14,"420270102001":14,"420130112004":14,"…	2023-02-01 00:00:00-05:00	2023-03-01 00:00:00-05:00
zzw-222@63p-trg-rx5	5712	1942	{"420131007001":118,"420131016003":45,"420131006004":30,"420131016002":30,"420130116003":30,"420130110021":30,"420130104023":30,"420131017004":30,"420131011001":23,"420131003003":23,"420210128002":23,"420099610002":23,"420131005002":23,"420130110023":23,"420131014001":23,"420130101032":23,"420131009003":23,"420130105002":23,"420333317004":15,"421298083002":15,"420099608002":15,"420131015003":15,"…	2023-03-01 00:00:00-05:00	2023-04-01 00:00:00-04:00
zzw-222@63p-trg-rx5	5527	1858	{"420131007001":79,"420099610002":44,"420210122003":35,"420131016003":35,"420130111004":27,"420130107002":27,"420131017004":27,"420130109001":27,"420130104021":27,"420131014001":27,"420131018002":27,"420130107001":18,"420131002002":18,"420659512002":18,"420131012004":18,"420130104025":18,"420130105001":18,"420270102001":18,"420130109005":18,"420130113001":18,"420130111001":18,"420130110021":18,"4…	2023-04-01 00:00:00-04:00	2023-05-01 00:00:00-04:00
zzw-222@63p-trg-rx5	5887	2079	{"420131007001":92,"420130110021":46,"420131016003":37,"420131012004":37,"420131017002":37,"420130109001":37,"420131002002":28,"420130113001":28,"420131005003":28,"420131002001":28,"420131017004":28,"420130101032":28,"420130104011":28,"420130111001":19,"420131006004":19,"420131004001":19,"420099603002":19,"420130116003":19,"370670014002":19,"420131006001":19,"420034885002":19,"420131017001":19,"4…	2023-05-01 00:00:00-04:00	2023-06-01 00:00:00-04:00
zzw-222@63p-trg-rx5	2823	1028	{"420131007001":57,"420130111001":21,"420210128002":21,"420130104022":21,"420130110021":21,"420131005002":16,"420131012004":16,"420130104023":16,"420131005003":16,"420210118003":16,"420131017002":16,"530530719021":11,"420131004002":11,"420130110012":11,"420131006004":11,"420130116001":11,"420130101013":11,"420099607003":11,"421330202211":11,"420131002002":11,"420130116003":11,"420130110023":11,"4…	2023-06-01 00:00:00-04:00	2023-07-01 00:00:00-04:00
zzw-222@63q-cd6-zpv	8181	3211	{"420159503005":210,"420159504004":36,"420159508001":36,"420159505001":36,"420159503003":36,"420159503002":30,"420159502004":30,"420159511002":30,"420159505005":30,"420159504003":30,"420159505004":30,"360150110001":24,"421150328003":24,"361070207012":24,"361070202004":24,"360150109004":24,"361070207033":24,"360150112004":24,"361070206007":24,"420159504001":24,"420159514001":24,"420159505003":24,"…	2023-07-01 00:00:00-04:00	2023-08-01 00:00:00-04:00
zzw-222@63q-cd6-zpv	8726	3404	{"420159503005":268,"420159505005":42,"420159510003":42,"420159504002":42,"361070207034":42,"420159508001":36,"420159504003":36,"420159511002":36,"361070207033":36,"420159509005":36,"420159505001":30,"420159505006":24,"420159503003":24,"361070207013":24,"421179505001":24,"420159503002":24,"361070207023":24,"420159502004":24,"361070207032":24,"420159504004":24,"361070206007":24,"420159503004":24,"…	2023-08-01 00:00:00-04:00	2023-09-01 00:00:00-04:00
zzw-222@63q-cd6-zpv	6467	2545	{"420159503005":176,"420159505001":43,"420159509005":43,"420159508001":43,"420159503002":37,"361070207034":31,"420159503001":31,"420159505005":25,"420159504001":25,"361019628003":25,"421150320001":25,"420159504004":25,"420159502001":25,"360150112005":25,"420159504002":25,"420159509003":25,"420159503003":25,"420159502004":25,"360150110002":25,"420159503004":25,"420159505004":25,"420159512001":19,"…	2023-09-01 00:00:00-04:00	2023-10-01 00:00:00-04:00
zzw-222@63q-cd6-zpv	6074	2381	{"420159503005":185,"420159504002":40,"361070207033":34,"420159503001":34,"420159509005":34,"420159505005":29,"420159504001":29,"360150103003":29,"420159503003":29,"361070207034":29,"420159504004":29,"420159505003":29,"361070207013":29,"360150005002":23,"361070202003":23,"421139602001":23,"420159510001":23,"420159508001":23,"420159503004":23,"361070207032":17,"360150011001":17,"421179508002":17,"…	2023-10-01 00:00:00-04:00	2023-11-01 00:00:00-04:00
zzw-222@63q-cd6-zpv	5537	2195	{"420159503005":158,"360150112005":33,"420159504001":33,"420159505001":33,"360150005002":33,"360150104004":28,"420159504004":28,"420159503002":28,"420159509005":28,"361070207034":28,"420159508001":28,"420159505003":22,"361070207032":22,"361070207031":22,"420159510002":22,"360150111001":22,"361070207023":22,"361070206007":22,"360150106001":17,"360150101004":17,"420159507004":17,"360150111006":17,"…	2023-11-01 00:00:00-04:00	2023-12-01 00:00:00-05:00
zzw-222@63q-cd6-zpv	6089	2536	{"420159503005":190,"420159505003":68,"420159504002":49,"420159503001":43,"420159508001":43,"420159504001":37,"420159505006":37,"420159505001":31,"420159503003":31,"420159503004":31,"420159510001":25,"420159509004":25,"360150111001":25,"360150106001":19,"420159513004":19,"420159512003":19,"361070207034":19,"360150110001":19,"420159512005":19,"361070206007":19,"420159514003":19,"420159507002":19,"…	2023-01-01 00:00:00-05:00	2023-02-01 00:00:00-05:00
zzw-222@63q-cd6-zpv	5672	2342	{"420159503005":108,"420159508001":46,"420159505003":40,"420159505004":40,"420159505005":34,"361070207034":29,"420159503004":29,"420159504002":29,"420159504001":29,"360150111003":23,"420159509002":23,"361070207033":23,"361019628003":23,"420159506001":23,"420159504004":23,"361070207023":23,"420159505006":23,"360150007004":17,"360290109022":17,"361070207013":17,"420159509005":17,"361070201006":17,"…	2023-02-01 00:00:00-05:00	2023-03-01 00:00:00-05:00
zzw-222@63q-cd6-zpv	7048	2797	{"420159503005":217,"420159505003":46,"420159505005":40,"420159504002":40,"420159505004":35,"420159504001":35,"360150110002":35,"361070207023":29,"361070207034":29,"420159503003":29,"360150109004":23,"420159503001":23,"361070207032":23,"420159505006":23,"420159502002":23,"361019628003":23,"361070206007":23,"360150106004":23,"420159508001":23,"420159502003":18,"361070202002":18,"420159513004":18,"…	2023-03-01 00:00:00-05:00	2023-04-01 00:00:00-04:00
zzw-222@63q-cd6-zpv	6448	2508	{"420159503005":138,"420159503003":60,"361070206007":42,"361070207034":42,"361070207023":36,"420159505005":36,"361070207033":36,"360150005002":30,"420159505006":30,"360150109004":30,"420159505003":30,"420159505001":30,"360150108001":24,"420159509002":24,"360150110001":24,"420159505002":24,"420159514002":24,"420159506001":24,"361070207021":18,"420159509003":18,"361070206003":18,"360150111005":18,"…	2023-04-01 00:00:00-04:00	2023-05-01 00:00:00-04:00
zzw-222@63q-cd6-zpv	6359	2457	{"420159503005":160,"420159505004":52,"361070207034":45,"420159504001":45,"361070207033":39,"420159503003":32,"420159509003":26,"420159504003":26,"420159509005":26,"360150004001":26,"420159505006":26,"420159511001":26,"420159505005":26,"361070207013":26,"420159511002":26,"420159504004":20,"420159505001":20,"420159506001":20,"420159503001":20,"360150002002":20,"420159505002":20,"360150110001":20,"…	2023-05-01 00:00:00-04:00	2023-06-01 00:00:00-04:00
zzw-222@63q-cd6-zpv	7701	2989	{"420159503005":204,"420159502002":44,"420159508001":44,"420159504002":38,"420159505001":38,"420159503003":31,"360150110002":31,"420159504004":31,"361070207034":31,"420159505004":31,"360150110001":31,"360471106001":25,"420159504001":25,"361070207033":25,"420159503002":25,"421179503003":25,"420159507003":25,"420159505005":25,"420159504003":25,"420159503001":25,"420159505003":25,"360150112002":25,"…	2023-06-01 00:00:00-04:00	2023-07-01 00:00:00-04:00
222-222@63q-c32-bp9	991	304	{"420159507002":41,"420159514002":34,"421179505001":34,"420159514001":34,"421179506001":27,"420159510003":14,"420691013002":14,"420159506003":14,"420159509003":14,"420159508001":14,"420159513001":7,"421179506004":7,"421139601003":7,"420159512004":7,"121010310031":7,"360999510003":7,"420159513002":7,"421179507003":7,"420159503005":7,"420159509004":7,"420159511002":7,"420810117003":7,"420159514003"…	2023-07-01 00:00:00-04:00	2023-08-01 00:00:00-04:00
222-222@63q-c32-bp9	908	334	{"420159507002":93,"420159514001":24,"421179507001":18,"421179505001":18,"420159507001":12,"420810117003":12,"421139602001":12,"420159509003":12,"421059501004":12,"420030201002":6,"360150112001":6,"421179507002":6,"361190097033":6,"421179507003":6,"420159506004":6,"420159507003":6,"360150112004":6,"420159503005":6,"421179506004":6,"420159506003":6,"360150103005":6,"420159514003":6,"360150110001":…	2023-08-01 00:00:00-04:00	2023-09-01 00:00:00-04:00
222-222@63q-c32-bp9	731	291	{"420159507002":42,"421179505001":21,"420810101002":21,"420159514003":14,"421179510002":14,"420810110003":7,"420159513002":7,"421179507004":7,"421179506002":7,"420159507001":7,"420159514001":7,"360150009005":7,"420159508001":7,"421179508001":7,"420159513003":7,"420159511002":7,"420159502004":7}	2023-09-01 00:00:00-04:00	2023-10-01 00:00:00-04:00
222-222@63q-c32-bp9	667	283	{"420159507002":37,"420159507004":21,"420159507003":21,"420159503005":16,"420159513002":11,"421179505001":11,"421179510002":11,"360150112004":6,"421179509003":6,"421179506003":6,"420691027001":6,"421190905024":6,"420159512004":6,"420159508001":6,"420159514003":6,"421179504003":6,"361070207034":6,"420159509004":6,"420159508004":6,"420159506001":6,"421179507001":6,"421179506004":6,"420810117003":6,…	2023-10-01 00:00:00-04:00	2023-11-01 00:00:00-04:00
222-222@63q-c32-bp9	612	245	{"420159507002":27,"421179505001":18,"420159507004":14,"420250208005":9,"420159507003":9,"420159513002":9,"420159507001":9,"420159508001":9,"420159514003":9,"420159512004":9,"360150101002":5,"360150103005":5,"420159508004":5,"361070207032":5,"420159509004":5,"421179510002":5,"420159506003":5,"360239702004":5,"421179506004":5,"421179507001":5,"420159508003":5,"420159514001":5}	2023-11-01 00:00:00-04:00	2023-12-01 00:00:00-05:00
222-222@63q-c32-bp9	843	228	{"420159514003":35,"420159507002":35,"420159507003":10,"360670131002":10,"421179505001":10,"420159513004":10,"420159504002":10,"421179506003":5,"420159513003":5,"420159503005":5,"360290165001":5,"420159514001":5,"420159509001":5,"421139601003":5,"420159513001":5,"420159509002":5,"360150103005":5,"420159507004":5,"420159508001":5,"360670112311":5,"420159513002":5}	2023-01-01 00:00:00-05:00	2023-02-01 00:00:00-05:00
222-222@63q-c32-bp9	773	220	{"420159507002":34,"420159514001":12,"420159508001":12,"420159513004":12,"421179507002":6,"420159514002":6,"420159508003":6,"420159513003":6,"360150103005":6,"420159509002":6,"360150112004":6,"421179505002":6,"421179506003":6,"420159503005":6,"420159513002":6,"420159508002":6,"360670131002":6,"421139601003":6,"420159514003":6,"420159507004":6,"421059505003":6}	2023-02-01 00:00:00-05:00	2023-03-01 00:00:00-05:00
222-222@63q-c32-bp9	874	260	{"420159507002":56,"420159514003":38,"421179510001":31,"420171024021":13,"420159513004":13,"420159508001":7,"421139601003":7,"420159510001":7,"420159508002":7,"420159507004":7,"420159507001":7,"420159514001":7,"421179501003":7,"421179505001":7,"421179507004":7,"420159503005":7,"360150112004":7,"360150111002":7}	2023-03-01 00:00:00-05:00	2023-04-01 00:00:00-04:00
222-222@63q-c32-bp9	842	237	{"420159507002":35,"420159514003":18,"420159503005":12,"420159513004":12,"420159513001":12,"421179506003":12,"420810117003":6,"421179505001":6,"360150110001":6,"360110417001":6,"421179507004":6,"420159509003":6,"420159506001":6,"420159507003":6,"420159507004":6,"420159510001":6,"360150103005":6}	2023-04-01 00:00:00-04:00	2023-05-01 00:00:00-04:00
222-222@63q-c32-bp9	899	245	{"420159507002":48,"360150109004":12,"420159513004":12,"361019611004":12,"420810117003":12,"421179506003":6,"420159507004":6,"420159514003":6,"421179507004":6,"420810004002":6,"420159509003":6,"420159514002":6,"420159508001":6,"420159506002":6,"421090702001":6,"360150112004":6,"421179505001":6}	2023-05-01 00:00:00-04:00	2023-06-01 00:00:00-04:00
222-222@63q-c32-bp9	889	247	{"420159507002":48,"420159507003":16,"421179506004":16,"421179506003":16,"360150109004":16,"421179505001":16,"420159509003":8,"360150103005":8,"420810117003":8,"420159507001":8,"420159513002":8,"421179501003":8,"420159514003":8,"420159508001":8,"421179508002":8,"371830530031":8,"420159506003":8,"420159514001":8}	2023-06-01 00:00:00-04:00	2023-07-01 00:00:00-04:00
22f-226@628-cw2-zvf	685	401	{"420171046042":25,"420171016111":25,"420171015063":13,"420171047012":13,"420171015061":13,"420171064011":13,"420912069052":13,"420171050102":13,"420171046011":13,"420171049023":7,"420171021041":7,"420171041001":7,"420171047023":7,"420171002084":7,"420171063002":7,"420912006032":7,"420171052023":7,"420171046031":7,"420171020021":7,"420912005013":7,"420250201052":7,"420912009031":7,"420171049022":…	2023-08-01 00:00:00-04:00	2023-09-01 00:00:00-04:00
22f-226@628-cw2-zvf				2023-09-01 00:00:00-04:00	2023-10-01 00:00:00-04:00
22f-226@628-cw2-zvf	571	358	{"420171023002":19,"420171018031":19,"420171043032":14,"420171046031":10,"420171016103":10,"420171046043":10,"420171023001":10,"420171045051":10,"420171047022":10,"420171042011":10,"420171064011":10,"420912076001":10,"420171045031":10,"420171021022":10,"420912006032":5,"420171048001":5,"420171041001":5,"420171049022":5,"420912006062":5,"420171018033":5,"420912032081":5,"420171018081":5,"420171021…	2023-10-01 00:00:00-04:00	2023-11-01 00:00:00-04:00
22f-226@628-cw2-zvf	520	317	{"420171043032":19,"420912006032":19,"420171052022":10,"420171064011":10,"420171050102":10,"420171043042":10,"420912007042":10,"420171049022":10,"420171046031":10,"420912071041":10,"420171041001":5,"420171046042":5,"420171045031":5,"420171023002":5,"340297220022":5,"420912005072":5,"080130132112":5,"420171018081":5,"340210025005":5,"421010071022":5,"420171048002":5,"420171020032":5,"420171064022"…	2023-11-01 00:00:00-04:00	2023-12-01 00:00:00-05:00
22f-226@628-cw2-zvf	607	411	{"420171046031":14,"420171047012":14,"420171016111":14,"420171062001":9,"420912009021":9,"420171040001":9,"420912003051":9,"420171047022":9,"420171020043":9,"420171045023":9,"420171049013":9,"420171006003":9,"420171045021":9,"420171019001":9,"420171040002":9,"420171043032":9,"420171018072":9,"420912003103":9,"420171045051":5,"420171064022":5,"420171046011":5,"420912069051":5,"420912034023":5,"420…	2023-01-01 00:00:00-05:00	2023-02-01 00:00:00-05:00
22f-226@628-cw2-zvf	544	359	{"420171045032":16,"420171046012":16,"420171050082":11,"420171054003":11,"420171020043":11,"420912003103":11,"420171047012":11,"420171006003":11,"420912010033":6,"420171046043":6,"420171015064":6,"420171024021":6,"420171040002":6,"340190113012":6,"420171043032":6,"420171020032":6,"420171049012":6,"420171015061":6,"420171046042":6,"420171047022":6,"420171002114":6,"420171045061":6,"420171037001":6…	2023-02-01 00:00:00-05:00	2023-03-01 00:00:00-05:00
22f-226@628-cw2-zvf	671	431	{"420171062001":23,"420171043032":14,"420171018022":9,"420912076001":9,"420171016033":9,"420171020043":9,"420171015062":9,"420912005013":9,"420171047012":9,"420171042042":9,"420171048001":9,"420171045031":9,"420171045021":9,"420171023002":5,"420912058011":5,"420171049012":5,"420171006003":5,"420912001061":5,"420171053001":5,"421010357022":5,"180390018011":5,"420171021043":5,"420171018033":5,"4201…	2023-03-01 00:00:00-05:00	2023-04-01 00:00:00-04:00
22f-226@628-cw2-zvf	596	363	{"420171047012":15,"420171045053":10,"420171042031":10,"420171045021":10,"420912006032":10,"420912006051":10,"420171043031":10,"420171054003":5,"420110025001":5,"420171008053":5,"420171045023":5,"420912008002":5,"420912007072":5,"420171006003":5,"420912004011":5,"420171023002":5,"420912005072":5,"420171018021":5,"340076035051":5,"420710126011":5,"420912004012":5,"420171040002":5,"420171043032":5,…	2023-04-01 00:00:00-04:00	2023-05-01 00:00:00-04:00
22f-226@628-cw2-zvf	691	383	{"420171016111":15,"420171015061":10,"420171049022":10,"420171047012":10,"420171043032":10,"420912006022":10,"420171027003":10,"420912005072":10,"420171031023":10,"420171021041":10,"340076046001":5,"420171050081":5,"420171064023":5,"420171023002":5,"420171040001":5,"420912005013":5,"420110025001":5,"420171008053":5,"420171063001":5,"420171009002":5,"420171023001":5,"420171004021":5,"340090216004"…	2023-05-01 00:00:00-04:00	2023-06-01 00:00:00-04:00
22f-226@628-cw2-zvf	733	412	{"420171015061":12,"420171049023":12,"420912004021":12,"420171047012":12,"420912005061":12,"420171042011":12,"420171018081":12,"420171046042":12,"420171063003":12,"420912047023":12,"420912005072":12,"420171015062":12,"420171046032":12,"420912070011":6,"420912006022":6,"420171042031":6,"420171023001":6,"420171043033":6,"420171047022":6,"420171047013":6,"420171018031":6,"420171064022":6,"4201710150…	2023-06-01 00:00:00-04:00	2023-07-01 00:00:00-04:00
222-22c@628-cpq-xt9	1461	521	{"420171027003":33,"420912071032":25,"420171064011":25,"420171023001":17,"420171021042":17,"420171065003":17,"420171027002":17,"420912005072":17,"340090201013":9,"420912065021":9,"420171024021":9,"420110117032":9,"340010131011":9,"420171065002":9,"340090218041":9,"420912070031":9,"420171016091":9,"420171046043":9,"420912075002":9,"420912071012":9,"421019800001":9,"420912010051":9,"420171018051":9…	2023-07-01 00:00:00-04:00	2023-08-01 00:00:00-04:00
222-22c@628-cpq-xt9	1161	423	{"420171027003":40,"420171025003":24,"420171023001":16,"420171063002":16,"420171064021":16,"420171050062":16,"340258105024":16,"420171031031":16,"420912072022":16,"420171064011":8,"420171064012":8,"420912005072":8,"420171021042":8,"420171046042":8,"420912071042":8,"080590117232":8,"420171064022":8,"420912080002":8,"360499506002":8,"420912003081":8,"420912071032":8,"420110025001":8,"420912075002":…	2023-08-01 00:00:00-04:00	2023-09-01 00:00:00-04:00
222-22c@628-cpq-xt9	1155	445	{"420912071012":22,"420171027003":22,"420171025002":15,"420912007072":15,"420770067012":15,"420912069052":15,"420171031013":15,"420912072022":15,"420912069041":15,"340258105024":15,"420912070041":15,"420950110003":15,"420171023001":15,"420171020031":8,"420430236022":8,"420912070031":8,"420171063002":8,"420171046033":8,"421019806001":8,"420171016103":8,"420171026001":8,"420912070011":8,"4209501410…	2023-09-01 00:00:00-04:00	2023-10-01 00:00:00-04:00
222-22c@628-cpq-xt9	1027	394	{"420171027003":34,"420171021042":14,"340258105024":14,"420171063003":14,"420171063002":14,"340230051001":14,"420454097011":14,"420912067041":14,"420912071012":14,"420912069041":14,"420171025002":14,"100030135062":7,"420912005071":7,"420171025003":7,"420110119032":7,"420171020031":7,"420171064024":7,"080410070002":7,"420171023001":7,"420912007032":7,"420171026001":7,"420912005072":7,"390679760002…	2023-10-01 00:00:00-04:00	2023-11-01 00:00:00-04:00
222-22c@628-cpq-xt9	993	366	{"420171027003":22,"420171023001":16,"420171027001":11,"420912069041":11,"420171038001":11,"420171042031":11,"420171021021":11,"420171020032":11,"420171021042":11,"420171033002":11,"340258105024":11,"420171008092":6,"420171025003":6,"420912070043":6,"420912005072":6,"420171020031":6,"420912071032":6,"421010254002":6,"420110108023":6,"420912070011":6,"420912025001":6,"420110139004":6,"420912067041…	2023-11-01 00:00:00-04:00	2023-12-01 00:00:00-05:00
222-22c@628-cpq-xt9	1868	649	{"420171027003":27,"420912007071":18,"420912083023":14,"420912071031":14,"420171023002":14,"420912008002":14,"420912070011":14,"360870114042":9,"420912082011":9,"421010237002":9,"420171037002":9,"420912007032":9,"420912070013":9,"420912074001":9,"420171031011":9,"420171065001":9,"420912071032":9,"420912085001":9,"420171064011":9,"420912075002":9,"250110403001":9,"420912070042":9,"420912072011":9,…	2023-01-01 00:00:00-05:00	2023-02-01 00:00:00-05:00
222-22c@628-cpq-xt9	1601	548	{"420912071032":31,"420171027003":27,"420171023001":23,"420770069052":18,"420171063002":14,"420171031011":14,"420171023002":9,"420912074001":9,"420171045061":9,"420171020031":9,"420912083023":9,"420171031031":9,"420912034031":9,"420171008081":9,"420171065003":9,"420912076002":9,"420912087041":9,"420912085002":9,"420912070043":9,"420171027001":9,"420171064011":9,"420171021042":9,"420912011002":9,"…	2023-02-01 00:00:00-05:00	2023-03-01 00:00:00-05:00
222-22c@628-cpq-xt9	1509	524	{"420171027003":32,"420171023001":16,"420912083023":16,"420912071032":16,"420912008001":16,"420912069043":16,"420171031031":11,"420912007071":11,"420171064011":11,"420171063002":11,"420171025001":11,"420171025003":11,"420912061041":11,"420912080003":11,"420912007032":11,"420171018051":6,"420912079001":6,"420171034003":6,"420430233001":6,"420912007081":6,"420912071031":6,"482015553021":6,"42091208…	2023-03-01 00:00:00-05:00	2023-04-01 00:00:00-04:00
222-22c@628-cpq-xt9	1497	524	{"420171063002":22,"420171024021":22,"420171064011":17,"420171027003":17,"420171025003":17,"420912071041":11,"420912007071":11,"420171021042":11,"420171034002":11,"420171031013":11,"420912085001":11,"421010348032":11,"420912071032":11,"420912070041":11,"420171031032":11,"420171018051":6,"420912071012":6,"420912076002":6,"420171055101":6,"420912071031":6,"420912084002":6,"421010358003":6,"42095017…	2023-04-01 00:00:00-04:00	2023-05-01 00:00:00-04:00
222-22c@628-cpq-xt9	1428	508	{"420912071032":26,"420171025003":26,"420171063002":20,"340155017012":13,"420110133023":13,"420912085001":13,"420171027003":13,"420171021021":13,"420912070011":13,"420171025002":13,"420912006032":13,"420912071041":7,"420912080001":7,"421010388003":7,"090118705011":7,"420912061052":7,"420171018051":7,"420912074001":7,"420171023001":7,"420454011011":7,"420912010033":7,"420912070032":7,"420171020031…	2023-05-01 00:00:00-04:00	2023-06-01 00:00:00-04:00
222-22c@628-cpq-xt9	1468	529	{"420171027003":40,"420171031012":24,"420912073002":16,"420912005072":16,"420912074001":16,"420171021021":16,"420171025003":16,"421010388003":16,"420171063002":16,"420912009012":8,"420171064012":8,"420171024021":8,"420912085001":8,"340410309001":8,"420171021043":8,"421019806001":8,"420912078003":8,"420171016112":8,"420171064011":8,"420912087042":8,"420171020031":8,"420171018051":8,"420912014043":…	2023-06-01 00:00:00-04:00	2023-07-01 00:00:00-04:00
zzw-222@628-pq4-yjv	3267	1643	{"420171003033":109,"420171004022":78,"420454028003":63,"420171003032":63,"420171008032":47,"420171005002":47,"420171006003":47,"420171004011":47,"420171002104":47,"421010243002":32,"450510301031":32,"421010349004":32,"421010286001":32,"420171003061":32,"420171003072":32,"421010364001":32,"420171007002":32,"340155011051":32,"421010357011":32,"420171004012":32,"420171003031":32,"420171007001":32,"…	2023-07-01 00:00:00-04:00	2023-08-01 00:00:00-04:00
zzw-222@628-pq4-yjv	3451	1761	{"420171003033":97,"420454028003":49,"420171004011":49,"420171003061":37,"420171005002":37,"420171004012":37,"420171007003":37,"421010210001":25,"420171007001":25,"421010243002":25,"421010286006":25,"420171003032":25,"420171058111":25,"420171004031":25,"420171019002":25,"420171003072":25,"420171003031":25,"340090213001":25,"420171004025":25,"420171002014":25,"420171005001":25,"340057040072":25,"4…	2023-08-01 00:00:00-04:00	2023-09-01 00:00:00-04:00
zzw-222@628-pq4-yjv	2972	1547	{"420171003033":98,"420171003032":37,"420171058052":37,"420454028003":37,"420171004031":37,"420171003072":37,"420171002092":25,"340210007001":25,"420171003061":25,"420171003062":25,"340076034002":25,"421010198005":25,"420171007002":25,"420171007001":25,"420171004022":25,"420171001031":25,"421010349002":25,"420171006002":25,"420171045031":13,"421010345022":13,"420171002101":13,"340057011052":13,"4…	2023-09-01 00:00:00-04:00	2023-10-01 00:00:00-04:00
zzw-222@628-pq4-yjv	2437	1253	{"420171006002":38,"420171058052":38,"420171003033":38,"421010210001":25,"420171008071":25,"420171004026":25,"420171004022":25,"421010243002":25,"420171007001":25,"340076034002":25,"420171004031":25,"420171004042":25,"340210043092":25,"420171007002":25,"420171004023":25,"420454078022":13,"421010369003":13,"420171007003":13,"420171014011":13,"420171055062":13,"420171004061":13,"420171003024":13,"4…	2023-10-01 00:00:00-04:00	2023-11-01 00:00:00-04:00
zzw-222@628-pq4-yjv	2653	1274	{"420171004022":41,"420171003061":41,"420171007002":31,"420171004026":31,"340057028071":21,"420171002104":21,"340076034002":21,"420171003022":21,"420171004023":21,"420171006003":21,"421010198005":21,"420171004045":21,"420171004025":21,"421010210001":21,"420171050033":21,"420171008113":21,"421010243002":21,"420171007001":21,"421010349002":21,"420171003032":21,"420171003062":21,"420171005002":21,"1…	2023-11-01 00:00:00-04:00	2023-12-01 00:00:00-05:00
zzw-222@628-pq4-yjv	2974	1292	{"420171003072":75,"420171003041":38,"420171007001":38,"420171003031":38,"421010243002":25,"421010348013":25,"420171007002":25,"420171057021":25,"420171006003":25,"420171004011":25,"420454028003":25,"420171005002":25,"420171003033":25,"420171003061":25,"420171002094":25,"420171003071":25,"420171004015":25,"420171055062":25,"420171060002":25,"421010357021":25,"420171008043":13,"340155005001":13,"4…	2023-01-01 00:00:00-05:00	2023-02-01 00:00:00-05:00
zzw-222@628-pq4-yjv	2501	1157	{"420171003041":59,"420171007001":48,"420171003062":36,"420171004022":36,"420171003071":36,"421010349004":24,"420171003033":24,"420171002094":24,"340155016051":24,"420171004012":24,"420171002084":24,"420171003061":24,"421010243002":24,"420171004032":24,"450510301031":24,"340155021001":24,"421010140002":24,"420171004026":24,"420171003072":24,"421010188004":24,"420171008083":12,"420171008051":12,"3…	2023-02-01 00:00:00-05:00	2023-03-01 00:00:00-05:00
zzw-222@628-pq4-yjv	2772	1368	{"420171003033":137,"420171007001":62,"420171004022":62,"420171006003":50,"420171002094":50,"420171058052":50,"420171002071":38,"420171058112":38,"420454028003":38,"420171007002":38,"420171003061":38,"420171003041":38,"421010316004":25,"420912006061":25,"340155007015":25,"340210011023":25,"420171003072":25,"420171058111":25,"421010243002":25,"420171003071":25,"420171008053":25,"420171003062":25,"…	2023-03-01 00:00:00-05:00	2023-04-01 00:00:00-04:00
zzw-222@628-pq4-yjv	2759	1391	{"420171003033":103,"420171003041":65,"420454028003":52,"420171060004":39,"340057010011":26,"420171003072":26,"340057042001":26,"420171058111":26,"420171006003":26,"420171003062":26,"420171002094":26,"340297159022":26,"420171056001":26,"421010243002":26,"340076092032":26,"421010349004":26,"420171004011":13,"420171003031":13,"421010352001":13,"420171050132":13,"421010334003":13,"421010325003":13,"…	2023-04-01 00:00:00-04:00	2023-05-01 00:00:00-04:00
zzw-222@628-pq4-yjv	2925	1514	{"420171003061":88,"420171003033":63,"420171003032":50,"420171003031":38,"420454028003":38,"421010243002":25,"420171008053":25,"420171058052":25,"420171058013":25,"420171003022":25,"420171042042":25,"421010290002":25,"420171003041":25,"421010158001":25,"340076092032":25,"420912005071":13,"421010356014":13,"420171008083":13,"420171040002":13,"421010330004":13,"420171058051":13,"361190021013":13,"4…	2023-05-01 00:00:00-04:00	2023-06-01 00:00:00-04:00
zzw-222@628-pq4-yjv	3377	1723	{"420171004031":71,"420171058052":57,"420171003032":57,"420171003033":57,"420171008113":57,"420171007001":57,"420171005002":43,"420454028003":43,"421010286001":43,"420171003061":43,"420171058053":43,"421010316004":29,"420171058111":29,"421010349004":29,"420171042042":29,"420171004014":29,"420171004015":29,"421010243002":29,"421010357011":29,"420171004061":29,"420171003071":29,"420171003072":29,"4…	2023-06-01 00:00:00-04:00	2023-07-01 00:00:00-04:00
223-227@628-pr4-2x5	860	682	{"420171002113":42,"420171003062":28,"421010347011":28,"420171004011":28,"420171002071":28,"421010333002":28,"420912016073":28,"420171014053":28,"420171003061":28,"421010346001":28,"421010390005":28,"420171002062":14,"421010337022":14,"420171002082":14,"421010315013":14,"420171015061":14,"420912001041":14,"291892180031":14,"420792134002":14,"420171050064":14,"421010363012":14,"421010308002":14,"3…	2023-01-01 00:00:00-05:00	2023-02-01 00:00:00-05:00
223-227@628-pr4-2x5	762	629	{"421010362022":43,"421010326002":43,"420171002105":22,"420171050132":22,"420171002113":22,"340312238023":22,"421010388003":22,"421010356014":22,"421010190003":22,"420171015061":22,"421019803001":22,"421010287002":22,"340076073003":22,"421010347011":22,"421010310005":22,"420950141004":22,"421019806001":22,"421010362032":22,"420912005024":22,"421010333001":22,"421010360001":22,"421010237002":22,"4…	2023-02-01 00:00:00-05:00	2023-03-01 00:00:00-05:00
223-227@628-pr4-2x5	893	735	{"421010360001":41,"100030166043":41,"420171003031":41,"420171001042":41,"420171008051":41,"420792134002":41,"340076064002":21,"420171008053":21,"421010188004":21,"421010356012":21,"420171003024":21,"420171002061":21,"421010325002":21,"420171003062":21,"421010362032":21,"421010287002":21,"420171001053":21,"340076092033":21,"420171002084":21,"420171015063":21}	2023-03-01 00:00:00-05:00	2023-04-01 00:00:00-04:00
223-227@628-pr4-2x5	816	690	{"421010203002":32,"421010025002":32,"420171002083":32,"420912005053":32,"420171003033":32,"420171003031":32,"518100454064":16,"420171004012":16,"420171049022":16,"421010362032":16,"421010332002":16,"420171005001":16,"421019803001":16,"420171002014":16,"420171052031":16,"421010287002":16,"420912019023":16,"421010336003":16,"421010347011":16,"420171050032":16,"340076092033":16,"340090216001":16,"4…	2023-04-01 00:00:00-04:00	2023-05-01 00:00:00-04:00
223-227@628-pr4-2x5	915	790	{"421010352001":45,"420912024012":45,"420912005053":45,"421010308002":45,"060014403331":23,"420171002072":23,"340057012011":23,"421010332002":23,"420454076002":23,"420454030011":23,"420171002062":23,"340057011052":23,"421010388003":23,"420171003062":23,"420171046042":23,"421010362033":23,"420171003032":23,"420912003103":23,"421010362031":23,"340010114041":23,"420171050102":23,"421010336002":23,"4…	2023-05-01 00:00:00-04:00	2023-06-01 00:00:00-04:00
223-227@628-pr4-2x5	1118	807	{"420171002083":38,"421010352001":19,"421010310004":19,"420171002071":19,"420171008043":19,"420171003033":19,"420171002095":19,"420171050131":19,"340210030091":19,"421010308002":19,"421010345021":19,"421010390004":19,"421010363011":19,"421010332002":19,"421010388003":19,"100010422013":19,"340057003051":19,"420912016041":10,"420171057021":10,"421010183002":10,"340090208002":10,"421010357012":10,"4…	2023-06-01 00:00:00-04:00	2023-07-01 00:00:00-04:00
223-227@628-pr4-2x5	1079	747	{"421010365012":26,"421010098011":26,"420171002113":26,"421010352001":26,"421010388003":26,"420171003062":26,"420454076002":26,"340057003051":26,"420171002071":26,"420912069052":26,"100010422013":26,"420171057021":26,"421010363011":26,"450510301031":26,"340057045001":13,"340057024001":13,"420171002105":13,"420171055061":13,"421010364001":13,"420293001071":13,"421010362032":13,"421010332002":13,"4…	2023-07-01 00:00:00-04:00	2023-08-01 00:00:00-04:00
223-227@628-pr4-2x5	1083	746	{"420171001052":35,"420171002081":24,"420912003013":24,"421010362032":24,"420171058121":24,"420171002071":24,"420171002083":24,"340210001001":24,"421010310004":24,"421010220001":24,"420171003031":24,"340076039014":24,"420171004081":24,"420171003062":24,"420171057021":24,"421010332002":12,"420912016041":12,"420171002105":12,"420293053003":12,"420199124012":12,"420792001002":12,"340057008003":12,"4…	2023-08-01 00:00:00-04:00	2023-09-01 00:00:00-04:00
223-227@628-pr4-2x5	915	615	{"420171014012":32,"421010352001":32,"420912010042":16,"421010359001":16,"340076042004":16,"420171014034":16,"420171002113":16,"420171015041":16,"421010027023":16,"420171002105":16,"420171014014":16,"420171016052":16,"421010352003":16,"421010363022":16,"420171055061":16,"420691104032":16,"420171003031":16,"421010039024":16,"421010341002":16,"421010006001":16,"421010362032":16,"340059821111":16,"4…	2023-09-01 00:00:00-04:00	2023-10-01 00:00:00-04:00
223-227@628-pr4-2x5	908	659	{"420171003021":25,"420171055073":25,"420912001031":25,"240150306022":25,"420171057021":25,"421010268004":25,"420171002083":25,"420171002071":25,"421010362022":13,"420171046042":13,"340057012052":13,"340155014051":13,"421010362023":13,"421010211002":13,"420171004011":13,"420171002081":13,"420912019023":13,"421010335001":13,"420171002105":13,"421010362032":13,"420810104001":13,"420912003062":13,"4…	2023-10-01 00:00:00-04:00	2023-11-01 00:00:00-04:00
223-227@628-pr4-2x5	879	638	{"420171002083":53,"420171002012":21,"420171003061":21,"420171015065":21,"421010268004":21,"340057012011":21,"420171002093":11,"420912079003":11,"420912001031":11,"420912060062":11,"421010352001":11,"420912003062":11,"100050510071":11,"420171001053":11,"421010362032":11,"420293053003":11,"515102018014":11,"420171002111":11,"420912004013":11,"420171048002":11,"420171003062":11,"420171046042":11,"4…	2023-11-01 00:00:00-04:00	2023-12-01 00:00:00-05:00
22p-222@628-cph-zfz	705	310	{"420171028012":16,"420171031021":12,"420171064024":8,"420171064023":8,"420171064011":8,"420171031032":8,"420171064022":8,"420171028011":8,"420770060021":8,"420171031031":8,"420912069052":8,"420171021043":8,"420912078002":8,"420171065002":8,"421010237002":8,"420110133011":8,"420770064023":<5,"420770059014":<5,"420110133012":<5,"420912070013":<5,"420770057052":<5,"420171037002":<5,"420171065001":<…	2023-01-01 00:00:00-05:00	2023-02-01 00:00:00-05:00
22p-222@628-cph-zfz	679	314	{"420171031032":17,"420171031031":13,"420171031021":13,"420110142003":13,"420171064023":9,"420171065001":9,"420171064022":9,"420171039004":9,"420912078002":9,"420950180023":9,"420171064011":9,"420171031011":9,"420171065003":9,"420770060021":9,"420912005071":5,"420912070013":5,"420770063053":5,"420770055062":5,"420950181001":5,"420171064024":5,"340010014001":5,"420110029001":5,"420770062033":5,"42…	2023-02-01 00:00:00-05:00	2023-03-01 00:00:00-05:00
22p-222@628-cph-zfz	598	275	{"420171028011":12,"420171064024":12,"420171031032":8,"420912080001":8,"420171065001":8,"420171033002":8,"420912081001":8,"420912084002":8,"420171065002":8,"420912083023":8,"420912079001":8,"420770020004":8,"420293013003":8,"420171064023":8,"420912078003":8,"420770060021":8,"421039501041":8,"420171025001":<5,"420912070013":<5,"420912078001":<5,"420770063021":<5,"420171065003":<5,"420171064022":<5…	2023-03-01 00:00:00-05:00	2023-04-01 00:00:00-04:00
22p-222@628-cph-zfz	733	330	{"420171064011":17,"420912078003":17,"120710104091":13,"420171031032":13,"420912078001":13,"420770096005":9,"420171028012":9,"420171031013":9,"420912075002":9,"420912007031":9,"421039501041":9,"420171064022":9,"420770063051":9,"420770062042":9,"420770060021":9,"420171064012":9,"240479511003":5,"420171065001":5,"420110029001":5,"420110133024":5,"420912070013":5,"420171028011":5,"420171034002":5,"4…	2023-04-01 00:00:00-04:00	2023-05-01 00:00:00-04:00
22p-222@628-cph-zfz	602	272	{"420171031031":30,"420171034002":13,"420171031021":13,"420171065001":13,"420912083023":13,"420171064024":9,"420770067012":9,"420912080001":9,"420912080003":9,"420171031032":9,"420770060021":9,"420912007042":9,"420770069033":9,"420250209002":5,"421070001001":5,"420770051004":5,"420171031012":5,"420171031013":5,"420912034021":5,"420770069021":5,"420912078001":5,"420770055043":5,"420912078002":5,"4…	2023-05-01 00:00:00-04:00	2023-06-01 00:00:00-04:00
22p-222@628-cph-zfz	653	301	{"420171031031":18,"420171064024":14,"420171065003":14,"420171031032":14,"420110142003":9,"420171065001":9,"420171028012":9,"420171064011":9,"420912012031":9,"420171064022":9,"420912082011":9,"420770060021":9,"420912007042":9,"420171031022":5,"420912070013":5,"420912080002":5,"510010901002":5,"420950166002":5,"420171065002":5,"421070033004":5,"420770070002":5,"420770015023":5,"420171033001":5,"42…	2023-06-01 00:00:00-04:00	2023-07-01 00:00:00-04:00
22p-222@628-cph-zfz	767	338	{"420171042031":9,"420171027003":9,"420912081001":9,"360179701002":9,"420770060021":9,"420171028011":9,"420912083023":9,"420171025002":9,"420171031023":9,"420171064024":9,"421070001001":5,"420770069051":5,"420950147001":5,"420950180022":5,"420912085001":5,"420770063022":5,"420912083012":5,"420171064012":5,"420171064011":5,"420171033002":5,"420171031031":5,"420912080001":5,"420912081002":5,"420770…	2023-07-01 00:00:00-04:00	2023-08-01 00:00:00-04:00
22p-222@628-cph-zfz	674	305	{"420171031031":15,"420912080001":15,"420912069043":15,"420171033001":15,"420912083012":10,"420912089042":10,"420171025002":10,"420912061052":10,"420770060021":10,"420171063002":10,"420171031032":10,"420171023001":10,"420950169022":10,"420110142003":5,"420110108023":5,"420171042032":5,"420171064023":5,"420171024011":5,"420171037001":5,"420950176052":5,"420171023002":5,"420171064012":5,"4201710280…	2023-08-01 00:00:00-04:00	2023-09-01 00:00:00-04:00
22p-222@628-cph-zfz	742	338	{"420171064024":15,"420171064023":15,"420171031031":15,"420171064021":10,"420950107002":10,"420950113001":10,"420171031032":10,"420770069033":10,"420171065003":10,"420912084001":10,"420171064012":10,"420171031011":10,"420912076004":10,"420912084002":10,"420912081001":5,"420171034002":5,"420912063002":5,"420770057042":5,"420171038001":5,"420171065005":5,"420912080002":5,"240479511003":5,"360594073…	2023-09-01 00:00:00-04:00	2023-10-01 00:00:00-04:00
22p-222@628-cph-zfz	614	274	{"420171064012":20,"420171065002":12,"420912083023":8,"420171064024":8,"420171028012":8,"420171064011":8,"420950107002":8,"420171065003":8,"420912009072":8,"420912075002":8,"420171025002":8,"340057031021":<5,"420912070013":<5,"230110241014":<5,"420454070002":<5,"420912080001":<5,"420912071012":<5,"420912070012":<5,"420171016091":<5,"420110029001":<5,"420171064022":<5,"340410322004":<5,"2404795110…	2023-10-01 00:00:00-04:00	2023-11-01 00:00:00-04:00
22p-222@628-cph-zfz	521	236	{"420171065003":16,"420171064011":16,"420171064012":16,"420171028011":8,"420171031012":8,"420912074001":8,"420912078001":8,"420171031031":8,"420950107002":8,"420171031032":8,"420912076001":<5,"420171031022":<5,"420454070002":<5,"420171027001":<5,"420912083023":<5,"420912069043":<5,"420912080001":<5,"420110029001":<5,"420770097001":<5,"420110134022":<5,"420950176052":<5,"450450028031":<5,"42017106…	2023-11-01 00:00:00-04:00	2023-12-01 00:00:00-05:00
222-226@628-ppy-w8v	5169	2470	{"420171008083":42,"420171004011":42,"420171055101":33,"420171008113":33,"420171050041":33,"420171002121":33,"420171014054":25,"420171009004":25,"420171002102":25,"420171001042":25,"420171054003":25,"420171055112":25,"420171014055":25,"420171058101":25,"420171056001":25,"421010357011":17,"420171055051":17,"420912019014":17,"420912058011":17,"420171050111":17,"420171002072":17,"340230086011":17,"4…	2023-07-01 00:00:00-04:00	2023-08-01 00:00:00-04:00
222-226@628-ppy-w8v	5336	2476	{"420171008083":127,"420171055101":64,"420171058052":37,"420171058072":37,"420171050122":37,"421010363021":37,"420171004082":37,"420171050041":37,"420171054003":37,"420171008071":28,"420171050111":28,"420171009004":28,"420171008072":28,"420171054004":28,"420171002114":28,"420171014031":28,"420171008042":19,"420171058011":19,"420171002093":19,"340057013012":19,"420912006061":19,"420171008093":19,"…	2023-08-01 00:00:00-04:00	2023-09-01 00:00:00-04:00
222-226@628-ppy-w8v	4304	2084	{"420171008083":58,"420171055101":58,"420171054004":39,"420171008093":39,"420171002094":29,"420171018021":29,"420171055112":29,"420171008072":29,"420171058052":29,"420171009001":29,"420171050102":20,"420171008081":20,"421010292002":20,"420171014031":20,"420171050031":20,"420171004061":20,"420171050122":20,"420171004084":20,"420454076006":20,"420171059001":20,"420171008042":20,"420171014041":20,"4…	2023-09-01 00:00:00-04:00	2023-10-01 00:00:00-04:00
222-226@628-ppy-w8v	4284	2029	{"420171008083":88,"420171008071":37,"420171058072":37,"420171002113":30,"420171055072":30,"420171008043":22,"420171054004":22,"420171015032":22,"420171014031":22,"420454076006":22,"420171050032":22,"420171003031":22,"340057028111":15,"340210037051":15,"420171058121":15,"420171055101":15,"420171016093":15,"420171050042":15,"420171058083":15,"420171049022":15,"420171007002":15,"420171055112":15,"4…	2023-10-01 00:00:00-04:00	2023-11-01 00:00:00-04:00
222-226@628-ppy-w8v	4064	1903	{"420171008083":99,"420171058072":40,"420171055101":33,"420171055112":27,"420171014031":27,"420171061001":20,"420171050102":20,"420171008031":20,"420171009001":20,"420171054003":20,"420171001053":20,"420171002071":20,"420171058013":20,"420912003061":20,"420171058011":20,"420171050101":20,"420171004026":20,"420171008092":20,"360810096001":14,"340258102002":14,"420171004024":14,"420171008042":14,"4…	2023-11-01 00:00:00-04:00	2023-12-01 00:00:00-05:00
222-226@628-ppy-w8v	4159	1891	{"420171008083":90,"420171055101":38,"420171009004":38,"420171002105":30,"420171052021":30,"420171058011":30,"420171002094":30,"420171001053":23,"420171004061":23,"420171008071":23,"420171008031":23,"420171058072":23,"420171006003":23,"420171008053":23,"420171014034":23,"420171050032":23,"420171004081":15,"420171008032":15,"420293005022":15,"420171016033":15,"420171055061":15,"420171059002":15,"4…	2023-01-01 00:00:00-05:00	2023-02-01 00:00:00-05:00
222-226@628-ppy-w8v	3806	1705	{"420171008083":48,"420171052023":40,"420171055101":32,"420171058072":24,"420171052072":24,"420171009004":24,"420171058011":24,"420171001053":16,"420171004081":16,"420171003041":16,"340210036014":16,"420171055072":16,"420912014092":16,"420171002061":16,"420171014034":16,"421010351001":16,"420171050032":16,"420171050102":16,"420171002113":16,"340057013012":16,"420171008053":16,"420171015042":16,"4…	2023-02-01 00:00:00-05:00	2023-03-01 00:00:00-05:00
222-226@628-ppy-w8v	4147	1903	{"420171055101":58,"420171058072":48,"420171008083":48,"420171001053":39,"420171014031":39,"420171050111":39,"420171057042":29,"420171054004":29,"420171008092":29,"420171052023":29,"420171050081":20,"421010320001":20,"421010308002":20,"420171001031":20,"420171011002":20,"420171015032":20,"420171050032":20,"420171002094":20,"420171002114":20,"420171004032":20,"340210038003":20,"420171008081":20,"4…	2023-03-01 00:00:00-05:00	2023-04-01 00:00:00-04:00
222-226@628-ppy-w8v	4175	2049	{"420171008083":77,"420171003041":52,"420171055101":43,"420171058011":43,"420171006003":35,"420171058013":35,"420171009004":35,"420171004026":35,"420171002114":26,"420171052072":26,"420171058072":26,"420171052023":26,"420171009001":26,"420171014031":26,"420171011001":18,"420171059002":18,"421010363011":18,"420171058083":18,"420171015031":18,"420171052062":18,"420171055052":18,"420171014032":18,"4…	2023-04-01 00:00:00-04:00	2023-05-01 00:00:00-04:00
222-226@628-ppy-w8v	4524	2227	{"420171055101":59,"420171058091":34,"420171058072":34,"420171008083":34,"420171008072":26,"420171050092":26,"420171057045":26,"420171004082":26,"420171056001":26,"420171009001":26,"420171059002":26,"420171058051":26,"420171018021":26,"420171052072":17,"421010313004":17,"420171004011":17,"420171004071":17,"420171050111":17,"420171053001":17,"420171057041":17,"420171002114":17,"420171055112":17,"4…	2023-05-01 00:00:00-04:00	2023-06-01 00:00:00-04:00
222-226@628-ppy-w8v	5253	2625	{"420171008083":85,"420171058072":51,"420171055101":34,"420171055112":34,"420171002093":34,"420171058013":26,"420171002094":26,"420171009001":26,"420171004032":17,"420171004081":17,"420171058112":17,"420171060001":17,"420171050092":17,"420171008041":17,"420171050041":17,"340057013012":17,"420171008053":17,"421010363022":17,"100030148031":17,"420171057044":17,"420171014041":17,"420171050122":17,"4…	2023-06-01 00:00:00-04:00	2023-07-01 00:00:00-04:00
222-225@63d-9sx-4jv	74	56	{"420199027001":12,"420199116002":12,"420199023003":12,"420199029001":12}	2023-07-01 00:00:00-04:00	2023-08-01 00:00:00-04:00
222-225@63d-9sx-4jv	83	74	{"420199120012":67}	2023-08-01 00:00:00-04:00	2023-09-01 00:00:00-04:00
222-225@63d-9sx-4jv				2023-09-01 00:00:00-04:00	2023-10-01 00:00:00-04:00
222-225@63d-9sx-4jv	43	35	{"420199030003":18,"420199120012":18}	2023-10-01 00:00:00-04:00	2023-11-01 00:00:00-04:00
222-225@63d-9sx-4jv	18	16	{"420199031002":8,"420199027001":8}	2023-11-01 00:00:00-04:00	2023-12-01 00:00:00-05:00
222-225@63d-9sx-4jv	115	33	{"420199124022":46,"420076051004":46}	2023-01-01 00:00:00-05:00	2023-02-01 00:00:00-05:00
222-225@63d-9sx-4jv	77	31	{"420199024002":62}	2023-02-01 00:00:00-05:00	2023-03-01 00:00:00-05:00
222-225@63d-9sx-4jv	68	59	{"420199030002":16,"420199110002":8,"420199023002":8,"420850304003":8,"420199025003":8,"420199028001":8}	2023-03-01 00:00:00-05:00	2023-04-01 00:00:00-04:00
222-225@63d-9sx-4jv	97	84	{"420199028001":20,"420199030002":20}	2023-04-01 00:00:00-04:00	2023-05-01 00:00:00-04:00
222-225@63d-9sx-4jv	106	91	{"420199115013":85}	2023-05-01 00:00:00-04:00	2023-06-01 00:00:00-04:00
222-225@63d-9sx-4jv	95	81	{"420199027001":38,"420199116002":38}	2023-06-01 00:00:00-04:00	2023-07-01 00:00:00-04:00
223-222@63d-8hy-f4v	5473	2009	{"420210007003":105,"420210006001":44,"420210135001":44,"420210111001":37,"421110203002":31,"421298083003":31,"420210134001":31,"420210113001":31,"420210003002":31,"420210133001":31,"420210006002":25,"420210112001":25,"421110208002":25,"420639622002":25,"420210113002":25,"420210003001":25,"420210105003":25,"420210117002":25,"420210005002":19,"420210106002":19,"420210112003":19,"420210113004":19,"…	2023-01-01 00:00:00-05:00	2023-02-01 00:00:00-05:00
223-222@63d-8hy-f4v	4900	1770	{"420210007003":80,"420210137001":55,"420210111001":43,"420210134001":43,"420210134003":37,"420210006001":31,"420210113001":31,"420639615004":25,"420210111002":25,"420210135001":25,"420130110021":19,"420210003001":19,"420210007002":19,"420210128002":19,"420210005001":19,"420210111004":19,"420210107002":19,"421110208001":19,"420210112001":19,"420210115004":19,"420210001002":19,"420210012003":19,"4…	2023-02-01 00:00:00-05:00	2023-03-01 00:00:00-05:00
223-222@63d-8hy-f4v	4714	1685	{"420210007003":61,"420210107001":54,"420210111001":54,"420210135001":48,"420210137001":48,"420210134001":34,"421110201023":34,"420210112003":27,"420210107002":27,"420210006001":27,"421110203005":27,"420210012003":27,"421298083002":27,"421298083003":27,"420210111004":21,"420210114003":21,"420210136001":21,"420210113002":21,"420210001002":21,"420210108011":21,"420210134003":21,"420210003002":21,"4…	2023-03-01 00:00:00-05:00	2023-04-01 00:00:00-04:00
223-222@63d-8hy-f4v	5341	1930	{"420210007003":107,"420210001002":47,"420210111001":47,"420210135001":40,"420210107001":40,"420210113001":40,"420210137001":34,"420210134001":34,"420210006002":34,"420210007002":34,"420210111002":27,"420210105003":27,"421298083003":27,"420210006001":27,"420130110021":20,"420210012002":20,"420210003002":20,"420210106001":20,"420210110002":20,"421110211001":20,"420210106002":20,"420210101004":20,"…	2023-04-01 00:00:00-04:00	2023-05-01 00:00:00-04:00
223-222@63d-8hy-f4v	5454	1978	{"420210007003":94,"420210115003":44,"420210006001":37,"420210111001":37,"420210101004":37,"420210113002":37,"420210107001":29,"420210006002":29,"420210003001":29,"421298083003":29,"420210137001":29,"420210113001":29,"420210136001":29,"420210105003":22,"420210108011":22,"420210112003":22,"421298049001":22,"420210012003":22,"421110201023":22,"420210134001":22,"420210130003":22,"420210005001":22,"4…	2023-05-01 00:00:00-04:00	2023-06-01 00:00:00-04:00
223-222@63d-8hy-f4v	6319	2352	{"420210007003":71,"420210134001":64,"420210012003":50,"420210111001":50,"421110202002":50,"420210007002":43,"420210136001":43,"420210111004":43,"420210108013":43,"420210107001":43,"420210001002":43,"420210006002":36,"421110207002":36,"421110201011":29,"420210137001":29,"420210106002":29,"420210005001":29,"420210108011":29,"420210125001":29,"420210105002":29,"420210006001":22,"420210003001":22,"4…	2023-06-01 00:00:00-04:00	2023-07-01 00:00:00-04:00
223-222@63d-8hy-f4v	6268	2424	{"420210007003":95,"420210111001":66,"420210135001":59,"420210107001":59,"421110201023":51,"420210134001":51,"420210003001":37,"421298083003":37,"420210012003":37,"420210007002":30,"420210130003":30,"420210112002":30,"420210111004":30,"420210101004":30,"420210006001":30,"420210113002":22,"420210115002":22,"420210134003":22,"420210117001":22,"420210111002":22,"420210113001":22,"420210113004":22,"4…	2023-07-01 00:00:00-04:00	2023-08-01 00:00:00-04:00
223-222@63d-8hy-f4v	6249	2446	{"420210007003":91,"420210111001":70,"420210003001":49,"420210001002":42,"420210012003":35,"420130110021":35,"420210111004":35,"420210131003":28,"420210130003":28,"420210112001":28,"420210136002":28,"420210137001":28,"420210113001":28,"420210107001":28,"420210134001":28,"420210110001":21,"420210112002":21,"420210135002":21,"420210005001":21,"420210103001":21,"420210133003":21,"420210113002":21,"4…	2023-08-01 00:00:00-04:00	2023-09-01 00:00:00-04:00
223-222@63d-8hy-f4v	5175	2045	{"420210007003":90,"420210106002":42,"420210134001":42,"420210113002":42,"421110202002":35,"420210111001":35,"420210005002":35,"420210103002":35,"420210136002":28,"420210003002":28,"420210107001":28,"420210108013":28,"420210012003":28,"420210108011":21,"420210133003":21,"420210131001":21,"420210001002":21,"420210133001":21,"420210111004":21,"420210116001":14,"420210113001":14,"421330229101":14,"4…	2023-09-01 00:00:00-04:00	2023-10-01 00:00:00-04:00
223-222@63d-8hy-f4v	4519	1829	{"420210007003":86,"420210137001":53,"420210106002":34,"420210001002":34,"420210111001":34,"420210007002":27,"420210107001":27,"420210003002":27,"420210110001":27,"420210102002":27,"420210107002":27,"420210112002":27,"420210012001":20,"420210002001":20,"420210005002":20,"421298083003":20,"421110203003":20,"420210006002":20,"420210101004":20,"420210103002":20,"420210112003":20,"420210134001":20,"4…	2023-10-01 00:00:00-04:00	2023-11-01 00:00:00-04:00
223-222@63d-8hy-f4v	4648	1880	{"420210007003":104,"420210134001":49,"420210005002":43,"420210007002":43,"420210112001":31,"420210112002":31,"420210113002":31,"420210001002":31,"420210105002":25,"420210136001":25,"420210107001":25,"420210134003":25,"420210108011":19,"421110203001":19,"420639622001":19,"420210112003":19,"421110219012":19,"420210103002":19,"421110207002":19,"421298083003":19,"420210111004":19,"420210012004":19,"…	2023-11-01 00:00:00-04:00	2023-12-01 00:00:00-05:00
222-223@63p-sck-x5z	797	465	{"420333319001":57,"420210119001":46,"420210124001":35,"420210119002":23,"420210117001":23,"420210126003":23,"420210120002":23,"420210118001":12,"420130106001":12,"420210118003":12,"420639607003":12,"420210125001":12,"420210120005":12,"420210125004":12,"420210120004":12}	2023-07-01 00:00:00-04:00	2023-08-01 00:00:00-04:00
222-223@63p-sck-x5z	720	378	{"420639622001":26,"420210124003":26,"420210119001":26,"420130106001":13,"420210124002":13,"421298064002":13,"420210120004":13,"212270110021":13,"420130104011":13,"420210120005":13,"420210120001":13,"420210117001":13,"420333319001":13,"421298085001":13,"481677238003":13,"420210119003":13}	2023-08-01 00:00:00-04:00	2023-09-01 00:00:00-04:00
222-223@63p-sck-x5z	649	310	{"420333319001":35,"420210120005":18,"420210120003":18,"420099608003":18,"420210120004":18,"420210125001":18,"420639603003":18,"420210119002":18,"420130106001":18,"420210119003":18,"061070024005":18,"420639603002":18,"420210124001":18}	2023-09-01 00:00:00-04:00	2023-10-01 00:00:00-04:00
222-223@63p-sck-x5z	848	391	{"420333319001":65,"420210120001":33,"481130018002":33,"420210120005":33,"420210131001":33,"420130104011":33}	2023-10-01 00:00:00-04:00	2023-11-01 00:00:00-04:00
222-223@63p-sck-x5z	694	327	{"420210124003":51,"420639604001":26,"420210136002":26,"212270110021":26,"420333319001":26,"420130111003":26,"420210120005":26,"420210120004":26,"420210125001":13,"420210118003":13,"420210116003":13,"420130104011":13,"420130110021":13,"540690020001":13}	2023-11-01 00:00:00-04:00	2023-12-01 00:00:00-05:00
222-223@63p-sck-x5z	926	688	{"420210118001":53,"420130104025":53,"420210126002":53,"420210119002":27,"420333306002":27,"420210135002":27,"420034080022":27,"420210120003":27,"420333319002":27,"420130110021":27,"420210119001":27,"420333319001":27,"420210124001":27,"421059503003":27,"240010005002":27,"420639604002":27}	2023-01-01 00:00:00-05:00	2023-02-01 00:00:00-05:00
222-223@63p-sck-x5z	746	527	{"420210124001":109,"420210119001":55,"420210116003":28,"420210118003":28,"420210117002":28,"420333319001":28,"420210124002":28,"420130110021":28,"420210120003":28,"420131007001":28}	2023-02-01 00:00:00-05:00	2023-03-01 00:00:00-05:00
222-223@63p-sck-x5z	1032	714	{"171599783002":72,"420210120001":72,"420210119002":72,"420210124001":72,"420333319001":72,"420210125001":72,"420639603002":36,"420210118003":36,"420210126001":36,"420210124002":36}	2023-03-01 00:00:00-05:00	2023-04-01 00:00:00-04:00
222-223@63p-sck-x5z	1003	694	{"420210120004":77,"420130110021":77,"420210119001":77,"420210120001":77,"420639603002":39,"420333319001":39,"420210116003":39,"420333306002":39,"420210120005":39,"420210124004":39,"420210119002":39,"480270225023":39}	2023-04-01 00:00:00-04:00	2023-05-01 00:00:00-04:00
222-223@63p-sck-x5z	883	627	{"420210006001":53,"420210119001":53,"420210118004":53,"212270110021":53,"420210120001":53,"420639613003":53,"420210118003":27,"420333319001":27,"240037401022":27,"420210119002":27,"420210124002":27,"420130105001":27,"420210120002":27,"421298085001":27}	2023-05-01 00:00:00-04:00	2023-06-01 00:00:00-04:00
222-223@63p-sck-x5z	990	650	{"420333319001":114,"420210120005":29,"420210101003":29,"420210124001":29,"420639613003":29,"420210132001":29,"420034520001":29,"420210120004":29,"420210119002":29,"420130110021":29}	2023-06-01 00:00:00-04:00	2023-07-01 00:00:00-04:00
zzw-222@628-dms-wx5	272	185	{"420250201031":10,"420250207004":10,"420250206003":10,"420250209004":10,"420792170012":10,"420250206001":5,"421070028003":5,"420950169021":5,"420950179022":5,"340076084042":5,"421070026004":5,"420171031011":5,"420912036023":5,"360290155031":5,"420770055042":5,"420250204005":5,"420792166002":5,"420250208006":5,"420792177003":5,"420430228001":5,"420893011011":5,"420950159021":5,"361070206007":5,"4…	2023-07-01 00:00:00-04:00	2023-08-01 00:00:00-04:00
zzw-222@628-dms-wx5	304	212	{"421070028001":24,"420250202005":12,"420250201031":12,"421150329014":12,"420250209002":12,"421070028003":12,"420250208001":12,"420293118002":12,"420770063021":12,"420250201023":12,"420250205001":12,"420250209004":12,"420770052001":12,"420250201022":12,"420171031011":12,"420250206001":12,"420950161001":12,"420250203005":12,"011030051012":12}	2023-08-01 00:00:00-04:00	2023-09-01 00:00:00-04:00
zzw-222@628-dms-wx5	282	202	{"421070029003":31,"420250208006":16,"420250207003":16,"421070028003":16,"420250208005":16,"420250209002":16,"420770069032":16,"410279502003":16,"420250206003":16,"100050510042":16,"420893013014":16}	2023-09-01 00:00:00-04:00	2023-10-01 00:00:00-04:00
zzw-222@628-dms-wx5	260	206	{"420250201052":21,"420250203003":11,"420250205006":11,"420250208006":11,"420250209002":11,"420250201031":11,"420250205004":11,"420250205005":11,"420950160013":11,"420250208001":11,"420250207002":11,"420912058082":11,"421070028003":11,"420250208002":11}	2023-10-01 00:00:00-04:00	2023-11-01 00:00:00-04:00
zzw-222@628-dms-wx5	243	209	{"420250209002":39,"420171031011":13,"420454068031":13,"420250207003":13,"421070029001":13,"420250207001":13,"420250208006":13,"420250205006":13,"420950179022":13,"421070028003":13,"420250207004":13,"420893012031":13}	2023-11-01 00:00:00-04:00	2023-12-01 00:00:00-05:00
zzw-222@628-dms-wx5	227	206	{"420770009001":10,"420250205004":10,"420950176052":10,"421070028003":10,"420250205002":10,"420250203001":10,"420770054022":10,"420250203005":10,"420250209003":10,"420950162013":10,"420950177032":10,"420792138001":10,"420893012042":10,"420250206001":10,"420950108002":10,"420893013022":10,"420250209004":10}	2023-01-01 00:00:00-05:00	2023-02-01 00:00:00-05:00
zzw-222@628-dms-wx5	222	197	{"420250201031":13,"420770015013":9,"420250207003":9,"420250201032":9,"420171058111":9,"420250209002":9,"420250208002":9,"420250203005":9,"420250203001":5,"420893013013":5,"420792119004":5,"420250205005":5,"420770065001":5,"420250206003":5,"421279610003":5,"420250208005":5,"420770057051":5,"420250201053":5,"420250202005":5,"420792155012":5,"421010363022":5,"420250206002":5,"421279612003":5,"42025…	2023-02-01 00:00:00-05:00	2023-03-01 00:00:00-05:00
zzw-222@628-dms-wx5	261	224	{"420950161002":19,"420250208006":10,"420250207002":10,"420250208005":10,"420770062022":10,"420950161001":10,"420893013013":10,"420250207004":10,"420691118004":10,"420250207001":10,"421070026004":10,"420770055042":10,"420770064023":10,"420792177001":10,"420792119004":10,"421279608002":10}	2023-03-01 00:00:00-05:00	2023-04-01 00:00:00-04:00
zzw-222@628-dms-wx5	248	211	{"420250205004":19,"420250201031":19,"420950152013":19,"420250205006":10,"420893009001":10,"420250205001":10,"421070035003":10,"421070017002":10,"420250206003":10,"420770065001":10,"420250209003":10,"420893012022":10,"420250201051":10,"420770063021":10,"420250201022":10}	2023-04-01 00:00:00-04:00	2023-05-01 00:00:00-04:00
zzw-222@628-dms-wx5	257	204	{"420250207001":13,"420250207002":13,"420250201031":13,"420912080003":7,"420770068001":7,"420250202005":7,"420912061021":7,"420430206001":7,"420250203006":7,"421070028003":7,"420770051004":7,"420250205004":7,"420792155012":7,"420250205006":7,"420950161001":7,"420250206003":7,"420250208005":7,"421070026004":7,"420770065001":7}	2023-05-01 00:00:00-04:00	2023-06-01 00:00:00-04:00
zzw-222@628-dms-wx5	234	159	{"420250206003":14,"420250207002":9,"420250201032":9,"420770062022":9,"420250201031":5,"420770055052":5,"420250207004":5,"421070028003":5,"420250201023":5,"420770051001":5,"420250208002":5,"421070003001":5,"420770054021":5,"420250204004":5,"420171003021":5,"420770059012":5,"420250205004":5,"420770051004":5,"420250208005":5}	2023-06-01 00:00:00-04:00	2023-07-01 00:00:00-04:00
222-222@63p-vj9-s5z	5327	2389	{"420270116001":104,"420270102001":59,"420333308003":52,"420333306002":39,"420270115011":33,"420270110003":33,"420270110004":33,"420270119021":33,"420270128002":26,"420270115021":26,"420270104003":26,"420270106002":20,"420333310003":20,"420130110021":20,"420333309003":20,"420619502002":20,"420270114001":20,"420270107003":20,"420270117023":20,"420333309002":20,"420270111006":20,"420270116002":20,"…	2023-01-01 00:00:00-05:00	2023-02-01 00:00:00-05:00
222-222@63p-vj9-s5z	4673	2058	{"420270116001":154,"420619501002":39,"420270119022":32,"420270110003":32,"420879610001":26,"420270128002":26,"420270127003":26,"420270101001":26,"420270102001":26,"420270107003":26,"420270127002":26,"420270115023":20,"420270116002":20,"420270119011":20,"420333308003":20,"420270106001":20,"420270111006":20,"420430241021":20,"420270106002":20,"420270117021":20,"420270125002":20,"420270113003":20,"…	2023-02-01 00:00:00-05:00	2023-03-01 00:00:00-05:00
222-222@63p-vj9-s5z	4920	2247	{"420270116001":138,"420270119022":42,"420270111006":42,"420270114002":42,"420333308003":35,"420270102001":35,"420270106002":35,"420270110002":35,"420270112012":35,"420270110004":35,"420270119011":28,"420270107003":28,"420130110021":21,"420270115011":21,"420270112011":21,"420270116002":21,"420270127002":21,"420270110003":21,"420270106001":21,"420270104003":21,"420270105004":21,"420270119023":21,"…	2023-03-01 00:00:00-05:00	2023-04-01 00:00:00-04:00
222-222@63p-vj9-s5z	4951	2307	{"420270116001":144,"420270116002":53,"420270107003":40,"420270111001":33,"420270117021":33,"420270102001":33,"420270112012":27,"420333308005":27,"420270106001":27,"420270119011":27,"420270128002":27,"420270109005":20,"420270117022":20,"420270125002":20,"420270119022":20,"420270106002":20,"420270101002":20,"420270119021":20,"420270118002":20,"420270110002":20,"420333308003":20,"420879607002":20,"…	2023-04-01 00:00:00-04:00	2023-05-01 00:00:00-04:00
222-222@63p-vj9-s5z	4863	2301	{"420270116001":135,"420270115011":50,"420270109002":50,"420270106002":36,"420270119022":36,"420270112012":29,"420270117023":29,"420270107003":29,"420270116002":29,"420270113005":29,"420270110002":29,"420270111005":22,"420270128003":22,"420270110003":22,"420270111001":22,"420270118002":22,"420270113003":22,"420270105003":22,"420270117022":22,"420270102001":22,"420270109005":22,"420879610001":22,"…	2023-05-01 00:00:00-04:00	2023-06-01 00:00:00-04:00
222-222@63p-vj9-s5z	5686	2817	{"420270116001":209,"420270102001":51,"420270112012":51,"420270119022":44,"420270118001":44,"420130110021":44,"420270110003":36,"420270105003":36,"420270115023":36,"420479513001":29,"420270105001":29,"420333306002":29,"420270119021":29,"420270111001":29,"420270117023":29,"420270128002":29,"420270127003":29,"420333308003":29,"420270110002":29,"420270111002":22,"420270106002":22,"420270106001":22,"…	2023-06-01 00:00:00-04:00	2023-07-01 00:00:00-04:00
222-222@63p-vj9-s5z	6271	3025	{"420270116001":169,"420333308003":52,"420270112012":52,"420270113003":44,"420270115011":44,"420270127002":44,"420270117022":37,"420270119022":37,"420270104003":37,"420270109005":37,"420270106002":30,"420270108002":30,"420270118003":30,"420270117021":30,"420270101001":30,"420270102001":22,"420879605001":22,"420270111006":22,"420270113001":22,"420270116002":22,"420270118002":22,"420270110002":22,"…	2023-07-01 00:00:00-04:00	2023-08-01 00:00:00-04:00
222-222@63p-vj9-s5z	6095	2930	{"420270116001":138,"420270119022":66,"420270115011":58,"420270112012":44,"420270119011":37,"420130110021":37,"420270116002":37,"420270117022":29,"420270111001":29,"420619503002":29,"420270109004":29,"420270117021":29,"420270113003":29,"420270101001":29,"420270118001":29,"420270111002":29,"420333308003":22,"420270107003":22,"420270128003":22,"420270115021":22,"420270101004":22,"420270110002":22,"…	2023-08-01 00:00:00-04:00	2023-09-01 00:00:00-04:00
222-222@63p-vj9-s5z	5745	2758	{"420270116001":124,"420270115011":62,"420333308003":42,"420270119022":42,"420270117022":35,"420270110003":35,"420270111005":35,"420270112012":35,"420270119011":35,"420270111001":28,"420270107003":28,"420270113003":28,"420270115021":28,"420270125002":28,"420270110004":28,"420130110021":21,"420270118003":21,"420131012002":21,"420270119021":21,"420270118001":21,"420270113004":21,"420270121003":21,"…	2023-09-01 00:00:00-04:00	2023-10-01 00:00:00-04:00
222-222@63p-vj9-s5z	5084	2348	{"420270116001":114,"420270119022":45,"420270119011":45,"420270111005":32,"420270125002":26,"420270106001":26,"420270114002":26,"420270104003":26,"420270102001":26,"420270112012":26,"420130110021":19,"420270119021":19,"420270127002":19,"420270122003":19,"420270110004":19,"420333308003":19,"420270107003":19,"420270113002":19,"420350302001":19,"420270113003":19,"420130104022":19,"420270121001":19,"…	2023-10-01 00:00:00-04:00	2023-11-01 00:00:00-04:00
222-222@63p-vj9-s5z	4882	2262	{"420270116001":118,"420270119011":71,"420270116002":36,"420270111005":36,"420270102001":30,"420270118001":30,"420270117022":30,"420270114002":24,"420270110004":24,"420619502003":24,"420270109004":24,"420270109002":24,"420270119022":24,"420333308003":24,"420619501001":18,"420270111006":18,"420270106002":18,"420350309001":18,"420270103001":18,"420270121003":18,"420270119023":18,"420333312003":18,"…	2023-11-01 00:00:00-04:00	2023-12-01 00:00:00-05:00
22g-223@63s-cqq-73q	2965	1347	{"420293023001":58,"420293027022":44,"421010237002":29,"420293068001":29,"420293026004":22,"100030107023":22,"420293060003":22,"420293056002":22,"420293027023":22,"420293079002":22,"420293022021":15,"420293065032":15,"420293114031":15,"420293043002":15,"420293070001":15,"420293055001":15,"420293024002":15,"421010112007":15,"420293021011":15,"420293069001":15,"420293074002":15,"420293023003":15,"4…	2023-01-01 00:00:00-05:00	2023-02-01 00:00:00-05:00
22g-223@63s-cqq-73q	2907	1321	{"420293027022":58,"420293023001":51,"420293104001":29,"420293042011":29,"420293060003":29,"420293049003":22,"420293041022":22,"420293027041":22,"420293070001":22,"420293053002":22,"420110140003":15,"420293025003":15,"420293081021":15,"240150309062":15,"420293071001":15,"420293024002":15,"420293051011":15,"420110119043":15,"420454072022":15,"100030006011":15,"420293039012":15,"420293010004":15,"4…	2023-02-01 00:00:00-05:00	2023-03-01 00:00:00-05:00
22g-223@63s-cqq-73q	3626	1599	{"420293023001":87,"420293027042":27,"420293081021":27,"420293027031":27,"420293041022":27,"420293051012":21,"420454103022":21,"420293114031":21,"420293053003":21,"420293033021":21,"420293042014":21,"420293041012":21,"420293065031":21,"420293070001":21,"420293038023":14,"420293039021":14,"420293003022":14,"420710144012":14,"420293038012":14,"420171058054":14,"420293027022":14,"421019806001":14,"4…	2023-03-01 00:00:00-05:00	2023-04-01 00:00:00-04:00
22g-223@63s-cqq-73q	3612	1524	{"420293023001":82,"420293027022":48,"420293070001":28,"420293027041":28,"420293027031":28,"420454069021":28,"420293055001":21,"100030107023":21,"420293065032":21,"420293024002":21,"420293074002":14,"420912089042":14,"420430224032":14,"420293041022":14,"420454030021":14,"421010365021":14,"420293117001":14,"420293021011":14,"420293038022":14,"420293027063":14,"420454072022":14,"240150313021":14,"4…	2023-04-01 00:00:00-04:00	2023-05-01 00:00:00-04:00
22g-223@63s-cqq-73q	3606	1518	{"420293023001":102,"420293027022":44,"420293060003":29,"420293070001":22,"420293027041":22,"420293027061":22,"420293116001":22,"420293027031":22,"420454069021":22,"420293081011":15,"420293024001":15,"420454072022":15,"420293022031":15,"420710142021":15,"420293117003":15,"132450102031":15,"420293046002":15,"420912061052":15,"420454101003":15,"420293118001":15,"420293065041":15,"420912058051":15,"…	2023-05-01 00:00:00-04:00	2023-06-01 00:00:00-04:00
22g-223@63s-cqq-73q	4138	1727	{"420293023001":68,"420293027031":53,"420293074002":38,"420293027061":38,"420293024002":30,"420293056001":30,"420293044061":30,"420293113001":23,"420293027042":23,"420454069021":23,"420293038023":23,"420293049002":23,"420293080003":23,"420293039012":23,"420293021023":15,"100030136131":15,"420293027022":15,"420454101001":15,"530090012003":15,"420454030021":15,"420293051022":15,"420293005022":15,"4…	2023-06-01 00:00:00-04:00	2023-07-01 00:00:00-04:00
22g-223@63s-cqq-73q	4560	1965	{"420293023001":44,"420293070001":37,"420293027022":37,"420293027031":37,"420293022033":30,"420293041012":22,"421019806001":22,"420293049003":22,"420293038023":22,"420293060003":22,"420293114031":22,"100030107023":22,"420293029022":22,"420293031001":22,"420293027041":22,"420293082001":15,"420293035012":15,"420293051022":15,"420293074002":15,"120950170012":15,"421010388003":15,"420293044053":15,"4…	2023-07-01 00:00:00-04:00	2023-08-01 00:00:00-04:00
22g-223@63s-cqq-73q	4835	2074	{"420293027022":86,"420293023001":57,"420293113002":50,"420293060003":43,"420293038024":29,"420293027041":22,"420293041011":22,"420293073002":22,"420293079002":22,"420893004012":22,"420293028054":22,"420293022033":22,"420293022023":22,"420454069021":22,"420293080003":22,"340076072002":22,"420293074002":22,"420293027031":22,"420293035012":22,"420293021011":15,"420454104002":15,"420710141021":15,"4…	2023-08-01 00:00:00-04:00	2023-09-01 00:00:00-04:00
22g-223@63s-cqq-73q	4113	1717	{"420293023001":96,"420293074002":28,"420293027063":21,"420293038023":21,"420293114014":21,"420293044053":21,"420293007003":21,"421019806001":21,"420293070001":21,"420293027022":21,"420293027032":21,"420293057002":14,"420293079002":14,"420454030021":14,"420454074014":14,"420293056001":14,"420293035013":14,"420454069021":14,"420293025002":14,"420293024001":14,"420293069001":14,"420454106023":14,"4…	2023-09-01 00:00:00-04:00	2023-10-01 00:00:00-04:00
22g-223@63s-cqq-73q	3779	1568	{"420293027022":50,"420293074002":32,"420293060003":32,"420293027063":25,"420293039012":25,"420293027031":25,"420293023001":25,"420293023002":19,"420293030001":19,"420293070001":19,"420293024002":19,"420293035022":19,"420293114014":19,"420293024003":19,"420293031002":13,"420293051021":13,"420710126012":13,"420293114011":13,"420293039021":13,"420293042011":13,"420293038011":13,"420293021023":13,"1…	2023-10-01 00:00:00-04:00	2023-11-01 00:00:00-04:00
22g-223@63s-cqq-73q	3107	1259	{"420293027022":43,"420293081021":25,"420293028054":25,"420293074002":25,"420293023001":25,"420293027031":19,"420293025001":19,"420293114011":19,"420293027041":19,"420293027042":19,"420293038011":19,"420293027032":19,"420293043001":13,"420454079032":13,"420454030021":13,"420293021023":13,"420454069021":13,"420293055001":13,"420293027063":13,"420293024003":13,"420293104001":13,"420293042013":13,"4…	2023-11-01 00:00:00-04:00	2023-12-01 00:00:00-05:00
223-223@63s-chf-hkf				2023-07-01 00:00:00-04:00	2023-08-01 00:00:00-04:00
223-223@63s-chf-hkf				2023-08-01 00:00:00-04:00	2023-09-01 00:00:00-04:00
223-223@63s-chf-hkf				2023-09-01 00:00:00-04:00	2023-10-01 00:00:00-04:00
223-223@63s-chf-hkf				2023-10-01 00:00:00-04:00	2023-11-01 00:00:00-04:00
223-223@63s-chf-hkf				2023-11-01 00:00:00-04:00	2023-12-01 00:00:00-05:00
223-223@63s-chf-hkf				2023-01-01 00:00:00-05:00	2023-02-01 00:00:00-05:00
223-223@63s-chf-hkf				2023-02-01 00:00:00-05:00	2023-03-01 00:00:00-05:00
223-223@63s-chf-hkf				2023-03-01 00:00:00-05:00	2023-04-01 00:00:00-04:00
223-223@63s-chf-hkf				2023-04-01 00:00:00-04:00	2023-05-01 00:00:00-04:00
223-223@63s-chf-hkf				2023-05-01 00:00:00-04:00	2023-06-01 00:00:00-04:00
223-223@63s-chf-hkf				2023-06-01 00:00:00-04:00	2023-07-01 00:00:00-04:00
zzw-222@63s-cct-789	4700	1980	{"420293009002":66,"420293008001":39,"420912061052":33,"420293110003":33,"420293007004":33,"420293005011":28,"420293013003":28,"420293006003":28,"420912086012":28,"420293010004":28,"420293010002":22,"420293006001":22,"420293008002":22,"420912061023":22,"420293110001":17,"420912062021":17,"421010357012":17,"420912065021":17,"420293005022":17,"420912058011":17,"420293010003":17,"420912086043":17,"4…	2023-07-01 00:00:00-04:00	2023-08-01 00:00:00-04:00
zzw-222@63s-cct-789	4843	2105	{"420293009002":53,"420293008001":36,"420293007004":36,"420912061021":36,"420293013003":36,"420912061041":30,"420912061052":30,"420293005012":30,"420293010001":30,"420454028003":30,"420293008002":24,"420293006003":24,"420293005022":24,"420293006002":18,"420912034023":18,"420912086012":18,"420293015001":18,"420912087022":18,"420293019002":18,"420293010004":18,"420293005011":18,"420912061024":18,"4…	2023-08-01 00:00:00-04:00	2023-09-01 00:00:00-04:00
zzw-222@63s-cct-789	4071	1792	{"420293009002":76,"420454028003":33,"420293005022":33,"420293008001":27,"420293005011":27,"420293010003":27,"420293110003":27,"420912061021":27,"420293009001":22,"420293007002":17,"420912086012":17,"420912068021":17,"420293110002":17,"420912061052":17,"420912061022":17,"420293007004":11,"420912060062":11,"420110027001":11,"420293055001":11,"420110121051":11,"420293013003":11,"420912085002":11,"4…	2023-09-01 00:00:00-04:00	2023-10-01 00:00:00-04:00
zzw-222@63s-cct-789	4013	1721	{"420293009002":76,"420293008001":34,"420293005022":24,"420293006003":24,"420293010003":19,"420454028003":19,"420293007004":19,"420912062022":19,"420912034022":15,"420293007002":15,"420912061041":15,"420912060071":15,"420912061052":15,"420293005023":15,"420912061023":15,"420293006002":15,"420293020001":15,"420293110002":15,"420912061062":15,"420293006001":15,"420293010002":10,"420912032043":10,"4…	2023-10-01 00:00:00-04:00	2023-11-01 00:00:00-04:00
zzw-222@63s-cct-789	3591	1576	{"420293009002":61,"420293008001":56,"420293010003":34,"420912061021":28,"420912061052":28,"420912062022":23,"420912061041":23,"420293005022":23,"420912089013":23,"420912062012":23,"420293009001":17,"420293007001":17,"420912083023":17,"420912065021":17,"420293009003":17,"420912061023":17,"420293006003":17,"420293006002":17,"420293010004":17,"420293045011":17,"420293020001":17,"420912087032":12,"4…	2023-11-01 00:00:00-04:00	2023-12-01 00:00:00-05:00
zzw-222@63s-cct-789	3706	1597	{"420293009002":68,"420293007004":37,"420293110003":26,"420293021012":26,"420293007002":21,"420293005011":21,"420293010001":21,"420293007001":21,"420293006001":21,"420912065011":21,"420912034011":21,"420454028003":21,"420293013003":21,"420293006003":21,"420912090001":16,"420293009001":16,"420293015001":16,"420293010003":16,"420293005023":16,"420912086012":11,"420293011001":11,"420293007003":11,"4…	2023-01-01 00:00:00-05:00	2023-02-01 00:00:00-05:00
zzw-222@63s-cct-789	3539	1445	{"420293009002":64,"420293013003":28,"420293015001":23,"420293005022":23,"420912065021":19,"420293005012":19,"420912039013":19,"420293045012":19,"420293007004":19,"420293007001":19,"420293110002":19,"420912065011":19,"420293007002":14,"420293005023":14,"420293006001":14,"420454028003":14,"420293021012":14,"420293007003":14,"420293005021":14,"420293008001":14,"420912061052":14,"420293009001":14,"4…	2023-02-01 00:00:00-05:00	2023-03-01 00:00:00-05:00
zzw-222@63s-cct-789	3982	1580	{"420293009002":88,"420293005022":25,"420293005011":25,"420293007004":25,"420912086031":25,"420293006003":25,"420293005023":25,"420293007002":20,"420293009001":20,"420293010004":20,"420454028003":20,"420293008002":20,"420912034031":15,"420912061051":15,"420912034022":15,"420293005021":15,"420912061052":15,"420293110003":15,"420293013003":15,"420293011001":15,"420293008001":15,"420293006001":10,"4…	2023-03-01 00:00:00-05:00	2023-04-01 00:00:00-04:00
zzw-222@63s-cct-789	3883	1513	{"420293009002":70,"420293007004":25,"420293008001":25,"420454028003":25,"420293005011":25,"420293005021":25,"420293010004":25,"420293006003":25,"420293013003":25,"420293021012":25,"420293007002":20,"420293013002":20,"420912061052":20,"420912065011":15,"420912061041":15,"420293010001":15,"420293007001":15,"420912064002":15,"420293010003":15,"420293009001":15,"420912061022":15,"340170188003":10,"4…	2023-04-01 00:00:00-04:00	2023-05-01 00:00:00-04:00
zzw-222@63s-cct-789	4007	1564	{"420293009002":48,"420293007004":43,"420454028003":43,"420912061052":38,"420293005011":32,"420293010001":27,"420293013003":27,"420293008001":27,"420293013002":22,"420293005012":22,"420293006003":22,"420293110003":22,"420293007001":22,"420293020001":16,"420293007002":16,"420293010004":16,"420293110002":16,"420293005022":16,"420293014022":16,"420293009001":16,"420454041011":11,"420912085002":11,"4…	2023-05-01 00:00:00-04:00	2023-06-01 00:00:00-04:00
zzw-222@63s-cct-789	4576	1862	{"420293009002":89,"420293008001":45,"420293007004":34,"420293005011":28,"420293013003":28,"420293010004":28,"420293110003":28,"420293110002":23,"420912061023":23,"420293011001":23,"420293005023":23,"420293014022":23,"420293010003":23,"420293006003":23,"420293011002":17,"420293007001":17,"420293015001":17,"420293013002":17,"420912068021":17,"420912065011":17,"420293008002":17,"420293009001":17,"4…	2023-06-01 00:00:00-04:00	2023-07-01 00:00:00-04:00
zzw-222@63p-jdr-zcq	4670	2227	{"420311608001":190,"420311601022":59,"420311606003":37,"420311601011":37,"421212015002":37,"420311604004":30,"420311607004":30,"420659505001":30,"420311603001":22,"420311605002":22,"420659506005":22,"420311602002":22,"420311604002":22,"420270107003":22,"240479500002":15,"421212013003":15,"421298017011":15,"420311606002":15,"420311606005":15,"420030203001":15,"420311605003":15,"440090513022":15,"…	2023-07-01 00:00:00-04:00	2023-08-01 00:00:00-04:00
zzw-222@63p-jdr-zcq	4120	1924	{"420311608001":195,"420311607004":78,"420311601022":47,"420311604004":39,"420311606003":39,"420311604002":39,"420659509002":32,"420311603001":32,"420311606005":32,"420199026001":24,"420311602002":24,"420159509005":16,"420311606001":16,"420030203001":16,"421239702002":16,"420311604001":16,"421239711003":16,"420333301001":16,"420311601012":16,"420311607003":16,"420311606004":16,"420850331001":16,"…	2023-08-01 00:00:00-04:00	2023-09-01 00:00:00-04:00
zzw-222@63p-jdr-zcq	3540	1694	{"420311608001":141,"420311601022":55,"420311606005":40,"421212015002":32,"420311604004":32,"420311606002":32,"420311601012":24,"420311607004":24,"421212013003":24,"420311602002":24,"420311606001":16,"420659504003":16,"420535301003":16,"420311607002":16,"420350308003":16,"420034626004":16,"420311603001":16,"420059501004":16,"420311603003":16,"420030203001":16,"420311604002":16,"420311606004":16,"…	2023-09-01 00:00:00-04:00	2023-10-01 00:00:00-04:00
zzw-222@63p-jdr-zcq	3352	1631	{"420311608001":111,"420311601022":62,"420311607001":49,"420311604002":28,"420311606002":28,"420030203001":28,"420311606005":28,"420659506003":21,"420311604004":21,"420311601012":21,"420311608002":21,"420311606001":21,"420311602002":21,"390930805001":14,"421212013004":14,"420311607002":14,"420311609003":14,"420311603003":14,"391439622001":14,"420059501002":14,"420311601023":14,"420893009003":14,"…	2023-10-01 00:00:00-04:00	2023-11-01 00:00:00-04:00
zzw-222@63p-jdr-zcq	3602	1764	{"420311601022":77,"420311608001":77,"420311607001":36,"420311606002":30,"420311602002":24,"420311603001":24,"420311605003":24,"420311607004":18,"420659505001":18,"420311604002":18,"420659506003":18,"420199030002":12,"390430413004":12,"420599707003":12,"420659506001":12,"181410112021":12,"420311605002":12,"420059501003":12,"420311606004":12,"420059501001":12,"420535302012":12,"420311601011":12,"4…	2023-11-01 00:00:00-04:00	2023-12-01 00:00:00-05:00
zzw-222@63p-jdr-zcq	2927	1412	{"420311608001":111,"420311601022":60,"420311603001":34,"420311604004":34,"420311607002":26,"420535301003":26,"420311602002":26,"420659509002":26,"420059501004":17,"420479509001":17,"420199101001":17,"390059709001":17,"420311601012":17,"420311607001":17,"420311605002":17,"421212015005":17,"420311606002":17,"421212010002":17,"420311602004":17,"420210119001":17,"420311603003":17,"420311601021":17,"…	2023-01-01 00:00:00-05:00	2023-02-01 00:00:00-05:00
zzw-222@63p-jdr-zcq	2802	1425	{"420311608001":141,"420311601022":33,"420059501002":33,"420311603001":33,"420311609003":25,"420311607002":25,"420311607004":25,"420659505001":25,"420311601023":25,"420311602001":17,"421212015005":17,"420311604003":17,"420311604004":17,"420035153002":17,"420311604002":17,"420333315002":17,"420311608003":17,"420659503002":17,"360550129004":17,"420659509002":17,"420131006004":17,"420311606002":17,"…	2023-02-01 00:00:00-05:00	2023-03-01 00:00:00-05:00
zzw-222@63p-jdr-zcq	3269	1714	{"420311608001":109,"420311601022":44,"420311603001":37,"420311603003":30,"420311604002":30,"420311602002":30,"420311606002":30,"420311607002":30,"420030203001":22,"420659503002":22,"421212015003":22,"420059501004":22,"420311606004":22,"420311606001":22,"420311602004":22,"420059501002":15,"420659506005":15,"420034658003":15,"420535301004":15,"420535301003":15,"420059502001":15,"421212011001":15,"…	2023-03-01 00:00:00-05:00	2023-04-01 00:00:00-04:00
zzw-222@63p-jdr-zcq	4182	2180	{"420311608001":143,"420311601022":55,"420311603003":41,"420311606005":34,"420030203001":34,"420311605002":34,"420311603001":28,"420311607004":28,"420199026001":28,"420311604004":28,"420311602002":21,"420311606004":21,"420311601023":21,"420311606002":21,"420535301004":21,"420659503002":21,"420311604001":21,"420130104025":14,"421212013004":14,"420199024001":14,"420311607001":14,"340057005021":14,"…	2023-04-01 00:00:00-04:00	2023-05-01 00:00:00-04:00
zzw-222@63p-jdr-zcq	4514	2279	{"420311608001":146,"420311601022":63,"420311603001":49,"420311604002":28,"420311606005":28,"420479513003":28,"420311607001":28,"420311608003":28,"420535301003":21,"420199026001":21,"420311607004":21,"390599780001":21,"420311606002":21,"421212013002":21,"420311602002":21,"421212015002":21,"420311606004":14,"420030203001":14,"420479504002":14,"390490072032":14,"420659503002":14,"420311603002":14,"…	2023-05-01 00:00:00-04:00	2023-06-01 00:00:00-04:00
zzw-222@63p-jdr-zcq	4568	2230	{"420311608001":207,"420311601022":56,"420311604002":48,"420311606004":40,"420311601023":40,"420311603001":32,"420311606003":32,"420311601012":24,"360470426002":24,"420311607001":24,"420199026001":24,"420311607004":24,"420311609003":24,"420311604004":24,"421212015002":24,"420311606001":24,"420030203001":24,"390998125002":24,"421298020022":24,"420535301003":24,"420311601021":16,"420659504002":16,"…	2023-06-01 00:00:00-04:00	2023-07-01 00:00:00-04:00
zzw-223@63p-ghq-vcq	6341	2497	{"420333302004":136,"420333303001":72,"420333304004":65,"420333301003":58,"420333305001":58,"420333302001":43,"420333304003":43,"420659506004":36,"420659503005":36,"420333302002":36,"420333303002":36,"420333302003":36,"420659507001":36,"420479510002":36,"420333301001":36,"420479513003":29,"420333303003":29,"420659502001":29,"420479510001":29,"420333306002":29,"420333304002":29,"420333305002":29,"…	2023-01-01 00:00:00-05:00	2023-02-01 00:00:00-05:00
zzw-223@63p-ghq-vcq	5127	2009	{"420333302004":87,"420333301003":58,"420333304001":51,"420333302003":51,"420333304004":44,"420333303001":36,"420333303003":36,"420659506004":36,"420333315001":36,"420479513003":36,"420333305001":29,"420333304003":29,"420333302002":29,"420333301004":29,"420659503002":22,"420333305002":22,"420659501002":22,"420333304002":22,"420333314011":22,"420333313003":22,"420659503001":22,"420333302001":22,"4…	2023-02-01 00:00:00-05:00	2023-03-01 00:00:00-05:00
zzw-223@63p-ghq-vcq	5489	2236	{"420333302004":80,"420659501002":66,"420333303001":51,"420333301003":51,"420333304004":51,"420333305002":51,"420659506004":37,"420333304003":37,"420659507001":37,"420479509002":29,"420659508002":29,"420659507003":29,"420333301001":29,"420333302003":29,"420333315001":29,"420479510002":29,"420333312003":22,"420659510001":22,"420479511001":22,"420659503004":22,"420659503001":22,"420333305001":22,"4…	2023-03-01 00:00:00-05:00	2023-04-01 00:00:00-04:00
zzw-223@63p-ghq-vcq	5272	2185	{"420333302004":100,"420333303001":65,"420333302002":50,"420333304003":50,"420333303003":43,"420333305002":36,"420333301003":36,"420333312003":36,"420333304002":29,"420659508002":29,"420333301002":29,"420333315001":29,"420659501002":29,"420659507003":29,"420333313003":29,"420479511001":29,"420333305001":29,"420659506004":29,"420639601001":22,"420333304001":22,"420333303002":22,"420659503001":22,"…	2023-04-01 00:00:00-04:00	2023-05-01 00:00:00-04:00
zzw-223@63p-ghq-vcq	5195	2180	{"420333302004":94,"420659501002":47,"420333301003":47,"420333303001":47,"420333304002":47,"420659507001":40,"420333302002":40,"420333303003":40,"420333302003":40,"420333301004":32,"420659502001":32,"420659506004":32,"420333315001":32,"420333301001":32,"420333313003":24,"420479511001":24,"420333310002":24,"420659506005":24,"420333304004":24,"420333304003":24,"420333303002":24,"420659508002":24,"4…	2023-05-01 00:00:00-04:00	2023-06-01 00:00:00-04:00
zzw-223@63p-ghq-vcq	6254	2612	{"420333302004":122,"420333303003":82,"420333301001":65,"420333304003":57,"420333303001":57,"420333301003":57,"420333301004":49,"420333304004":49,"420659507001":41,"420659510001":41,"420659508002":41,"420659506004":41,"420333302002":33,"420333304002":33,"420130110021":33,"420659501002":33,"420333302003":33,"420333305001":33,"420333306002":25,"420479504002":25,"420659507003":25,"420659503001":25,"…	2023-06-01 00:00:00-04:00	2023-07-01 00:00:00-04:00
zzw-223@63p-ghq-vcq	7611	3066	{"420333302004":139,"420333301001":77,"420479509002":70,"420659508002":54,"420479513003":54,"420333304004":54,"420333304003":54,"420333304001":47,"420333301003":47,"420333303002":47,"420659503001":47,"420659506004":39,"420333303003":39,"420333303001":39,"420333305001":39,"420659511001":31,"420333301002":31,"420659510001":31,"420333315001":31,"420659508001":31,"420659503005":31,"420333304002":31,"…	2023-07-01 00:00:00-04:00	2023-08-01 00:00:00-04:00
zzw-223@63p-ghq-vcq	7166	2795	{"420333302004":187,"420333301003":68,"420659503001":68,"420659508002":60,"420333304003":53,"420333315001":53,"420333301004":45,"420333306002":45,"420333303002":45,"420333301001":45,"420659508003":38,"420659506004":38,"420659511001":30,"420659510002":30,"420479510002":30,"420333304004":30,"420659510001":30,"420333303003":30,"420479509002":23,"420333302002":23,"420659503002":23,"420659511002":23,"…	2023-08-01 00:00:00-04:00	2023-09-01 00:00:00-04:00
zzw-223@63p-ghq-vcq	5467	2096	{"420333302004":126,"420333301001":74,"420479513003":45,"420333305002":37,"420333304003":37,"420333305001":37,"420333304004":30,"420333303002":30,"420333303003":30,"420659503001":30,"420333303001":30,"420333311002":23,"420333301003":23,"420659501002":23,"420659507003":23,"420659508001":23,"420479510002":23,"420333306001":23,"420659506001":23,"420659510001":23,"420659508003":23,"420479513001":15,"…	2023-09-01 00:00:00-04:00	2023-10-01 00:00:00-04:00
zzw-223@63p-ghq-vcq	4689	1763	{"420333302004":95,"420333304004":75,"420333301001":54,"420333303001":54,"420333303003":48,"420333302003":34,"420479513003":34,"420333303002":34,"420659506001":27,"420333305001":27,"420479509002":27,"420659503001":27,"420659507003":21,"420659508002":21,"420333301003":21,"420333305002":21,"420333311001":21,"420659501002":14,"420639601002":14,"420659512001":14,"420659509001":14,"420659503002":14,"4…	2023-10-01 00:00:00-04:00	2023-11-01 00:00:00-04:00
zzw-223@63p-ghq-vcq	4133	1581	{"420333302004":74,"420333303001":54,"420479513003":54,"420333303003":47,"420333301002":34,"420659508002":27,"420659508001":27,"420659507001":27,"420333301003":27,"420333304004":27,"420333305001":27,"420333302003":27,"420333304003":20,"420659503001":20,"420659506004":20,"420333305002":20,"420311601022":14,"420333304001":14,"420333303002":14,"420333304002":14,"420659506005":14,"420479512001":14,"4…	2023-11-01 00:00:00-04:00	2023-12-01 00:00:00-05:00
223-223@63p-9w2-kj9	2420	1444	{"420370511001":95,"420370507003":68,"420370507001":54,"420370502001":41,"420370515001":41,"420370509002":41,"420792159002":41,"421314007002":27,"420370506006":27,"420370507004":27,"420370506004":27,"420370501005":27,"420370503001":27,"420370512002":27,"420792173003":27,"420370506001":27,"420970803001":27,"420370512003":27,"420370502002":27,"420930502002":14,"420930501003":14,"420850325012":14,"4…	2023-01-01 00:00:00-05:00	2023-02-01 00:00:00-05:00
223-223@63p-9w2-kj9	2497	1465	{"420370509002":52,"420370515005":52,"420370511001":52,"420370506003":52,"420370507004":42,"420370511003":42,"420370515001":42,"420370503001":32,"420370507003":32,"420370514001":32,"420370511002":32,"420370504002":32,"420970803001":21,"420370501004":21,"420370501005":21,"420370506001":21,"421070001003":21,"420370512002":21,"420370510003":21,"420370511004":21,"420370513001":21,"420370512004":21,"4…	2023-02-01 00:00:00-05:00	2023-03-01 00:00:00-05:00
223-223@63p-9w2-kj9	2558	1517	{"420370509002":54,"420370511001":54,"420370507003":54,"420370504002":43,"420370511002":32,"420370515005":32,"421070001001":32,"420370504003":32,"420792159002":32,"420370508002":32,"420370510001":32,"420370511004":32,"420792157021":32,"420370507004":32,"420792156005":22,"420370512003":22,"420970807001":22,"420370512002":22,"420370506003":22,"420639613003":22,"420792164001":22,"420370505003":22,"4…	2023-03-01 00:00:00-05:00	2023-04-01 00:00:00-04:00
223-223@63p-9w2-kj9	2475	1511	{"420370511002":91,"420370511001":65,"420370509002":65,"420370511003":52,"420370508002":52,"420370506004":39,"420370504002":39,"420370515005":39,"420930502001":39,"420370507003":39,"420930501003":26,"420792157021":26,"420370512001":26,"420370503001":26,"420970822002":26,"420370512004":26,"420970809001":26,"420370513002":26,"420370502002":26,"420370506002":26,"420370507004":26,"420370510003":26,"4…	2023-04-01 00:00:00-04:00	2023-05-01 00:00:00-04:00
223-223@63p-9w2-kj9	2651	1708	{"420370507001":52,"420370508001":52,"420370509002":52,"420370504002":39,"420370507004":39,"420370502002":39,"420970803001":39,"420370510003":39,"420370505004":39,"420370506001":26,"420970804003":26,"420370513001":26,"420370512001":26,"420130106002":26,"420370501005":26,"420370512003":26,"421139601002":26,"420370511001":26,"420370503002":26,"420370508002":26,"420370506006":26,"121270827032":26,"4…	2023-05-01 00:00:00-04:00	2023-06-01 00:00:00-04:00
223-223@63p-9w2-kj9	65	52	{"420370509002":26}	2023-06-01 00:00:00-04:00	2023-07-01 00:00:00-04:00
223-223@63p-9w2-kj9	84	70	{"420370509002":68}	2023-07-01 00:00:00-04:00	2023-08-01 00:00:00-04:00
223-223@63p-9w2-kj9	85	64	{"420370509002":34}	2023-08-01 00:00:00-04:00	2023-09-01 00:00:00-04:00
223-223@63p-9w2-kj9	1030	541	{"420370511004":25,"420370501005":25,"420370511001":25,"420370515005":17,"420370511002":17,"420370503001":17,"420370515001":17,"420333317002":17,"420370507004":17,"420370508002":17,"420370508001":17,"420970808001":9,"120570139082":9,"420792162006":9,"420370506001":9,"481130181231":9,"420370509002":9,"420370507002":9,"420370506006":9,"420792107002":9,"420792162002":9,"420430251001":9,"420370506002…	2023-09-01 00:00:00-04:00	2023-10-01 00:00:00-04:00
223-223@63p-9w2-kj9	66	24	{"420370509002":9}	2023-10-01 00:00:00-04:00	2023-11-01 00:00:00-04:00
223-223@63p-9w2-kj9	72	26	{"420370509002":15,"420370513001":15}	2023-11-01 00:00:00-04:00	2023-12-01 00:00:00-05:00
224-222@63t-rcd-sqz	4815	1810	{"420391115005":129,"420391116003":55,"420391118005":55,"420391116001":48,"421212002001":34,"420391117001":34,"420391114001":34,"420391115004":34,"420391116002":28,"420391118004":28,"420391101002":28,"420391119003":28,"420391108005":28,"420391103004":28,"420391105023":28,"420391106002":28,"420391115003":21,"420391107003":21,"420391114006":21,"420391114002":14,"420391117003":14,"420850319003":14,"…	2023-07-01 00:00:00-04:00	2023-08-01 00:00:00-04:00
224-222@63t-rcd-sqz	5003	1907	{"420391115005":130,"420391102011":52,"420391116001":46,"420391118005":46,"420391116003":39,"420391103004":39,"420391118004":33,"420391117002":33,"420391105023":33,"420391114004":33,"420391103003":33,"420391105021":26,"420391106002":26,"420391108005":26,"420391102022":26,"420391101002":26,"420391114006":26,"420391109004":20,"420391115002":20,"420391109001":20,"420391115004":20,"420391118003":20,"…	2023-08-01 00:00:00-04:00	2023-09-01 00:00:00-04:00
224-222@63t-rcd-sqz	3959	1497	{"420391115005":89,"420391117002":64,"420391115004":51,"420391103004":32,"420391116003":32,"420391104003":32,"420391118003":26,"420391118005":26,"420391101002":26,"420391118004":19,"420391114006":19,"420391105011":19,"420391113001":19,"420391105012":19,"420391113005":19,"420391105021":19,"420391109004":19,"420391113004":19,"420391114004":19,"420391106002":13,"420391108005":13,"420391113002":13,"4…	2023-09-01 00:00:00-04:00	2023-10-01 00:00:00-04:00
224-222@63t-rcd-sqz	3269	1235	{"420391115005":97,"420391117002":52,"420391116001":45,"420391115004":33,"420391116003":33,"420391118001":33,"420391105024":26,"420391104003":26,"420391103004":26,"420391106002":26,"420391118003":20,"420391109002":20,"420391113001":20,"420391108005":20,"420391114004":20,"420391105023":13,"420391106001":13,"420391113004":13,"420391103003":13,"420490112021":13,"420391118004":13,"420391110001":13,"4…	2023-10-01 00:00:00-04:00	2023-11-01 00:00:00-04:00
224-222@63t-rcd-sqz	3306	1272	{"420391115005":101,"420391117002":39,"420391116003":34,"420391118004":28,"420391105023":23,"420391118005":23,"420391115004":17,"420850325015":17,"420391114001":17,"420391103004":17,"420391116001":17,"420391118003":17,"420391116002":17,"420391108001":17,"420391117003":17,"420391104003":17,"420391109004":17,"420391113001":12,"420391118002":12,"420391120013":12,"420391114006":12,"420490112024":12,"…	2023-11-01 00:00:00-04:00	2023-12-01 00:00:00-05:00
224-222@63t-rcd-sqz	4352	1625	{"420391115005":109,"420391118005":67,"420391116003":43,"420391115001":37,"420391116002":31,"420391117002":31,"420391117001":25,"420391114002":25,"420391103004":25,"420391118003":25,"420391114003":25,"420391117003":25,"420391107003":19,"420391111003":19,"420391119003":19,"420391118004":19,"420391104003":19,"420490117022":19,"420391108004":19,"420391115004":19,"420391116001":19,"420850325015":19,"…	2023-01-01 00:00:00-05:00	2023-02-01 00:00:00-05:00
224-222@63t-rcd-sqz	3906	1487	{"420391115005":111,"420391118005":35,"420391116003":35,"420391116001":35,"420391103004":29,"420391105024":29,"420391114002":29,"420391107002":29,"420391116002":24,"420391108001":24,"420391111003":24,"420391118002":24,"420391118003":24,"420391113004":24,"420391113001":24,"420391104002":24,"420391105011":18,"420391107001":18,"420391117001":18,"420391119003":18,"420850320002":18,"420391115004":18,"…	2023-02-01 00:00:00-05:00	2023-03-01 00:00:00-05:00
224-222@63t-rcd-sqz	4153	1559	{"420391115005":101,"420391116003":60,"420391118005":42,"420391116001":30,"420391113005":24,"420391108005":24,"420391111003":24,"420391105024":24,"420391114006":24,"420391116002":24,"420391107002":24,"420391104002":24,"420391115004":24,"420391114002":18,"420391113001":18,"420391104003":18,"420391106002":18,"420391105023":18,"420391117001":18,"420391117002":18,"420391120013":18,"420391109002":18,"…	2023-03-01 00:00:00-05:00	2023-04-01 00:00:00-04:00
224-222@63t-rcd-sqz	4071	1486	{"420391115005":101,"420391116003":44,"420391105024":38,"420391118005":38,"420391118001":32,"420391114002":32,"420391110001":32,"420391107002":26,"420391103003":26,"420391114006":26,"420391108005":26,"420850318003":19,"420391113005":19,"420391114003":19,"421212002001":19,"420391114004":19,"420391117001":19,"420391116002":19,"420391104003":19,"420391116001":13,"420391120013":13,"420490120013":13,"…	2023-04-01 00:00:00-04:00	2023-05-01 00:00:00-04:00
224-222@63t-rcd-sqz	3973	1475	{"420391115005":108,"420391116003":45,"420391116002":32,"420391115002":32,"420391103004":32,"420391102011":26,"420391110001":26,"420391118002":26,"420391118001":26,"420391105024":26,"420391116001":19,"420391118003":19,"420391108005":19,"420391115004":19,"420391113001":19,"420391114006":19,"420391114004":19,"420391114001":19,"420391118005":19,"420391103003":19,"420391107002":19,"420391113002":19,"…	2023-05-01 00:00:00-04:00	2023-06-01 00:00:00-04:00
224-222@63t-rcd-sqz	4393	1648	{"420391115005":147,"420391118005":58,"420391105023":45,"420391105024":32,"420391116003":32,"420391118002":32,"420391114002":32,"420391116001":32,"420391113004":26,"420391107002":26,"420391106002":26,"420391113005":26,"420391118003":26,"420391103004":26,"420391110001":26,"420391105011":26,"420850319002":20,"420391114006":20,"420391113001":20,"420490120013":20,"420391103003":20,"420391117001":20,"…	2023-06-01 00:00:00-04:00	2023-07-01 00:00:00-04:00
zzw-225@63p-hfq-7qz	922	390	{"421212000002":31,"421212000001":31,"420391111003":26,"421239704004":21,"420391112001":16,"420391109002":16,"421212012002":16,"420311602001":16,"421212012003":16,"420391112003":11,"421212010002":11,"420391111001":6,"420239601002":6,"421239714001":6,"421212001003":6,"421212009001":6,"421212000003":6,"420391107003":6,"420391109003":6,"421212011004":6,"421239705003":6,"420391109004":6}	2023-01-01 00:00:00-05:00	2023-02-01 00:00:00-05:00
zzw-225@63p-hfq-7qz	706	296	{"421212000001":33,"420391112001":22,"421212000002":22,"420391111003":22,"420391112003":17,"421239704004":11,"421212010002":11,"421212007001":6,"420391101006":6,"420391101003":6,"421239714001":6,"420391109003":6,"131210101101":6,"420391111001":6,"420490103032":6,"420391110002":6,"420034141013":6,"420391110001":6,"420391109002":6,"420391101005":6,"420391108004":6,"420391118003":6,"420535302013":6,…	2023-02-01 00:00:00-05:00	2023-03-01 00:00:00-05:00
zzw-225@63p-hfq-7qz	750	296	{"421212000002":32,"420391112001":32,"420391109002":27,"420391111002":18,"420391111003":18,"421212000001":14,"420391110002":14,"421239704004":14,"420535301003":9,"420391110001":9,"420490005002":5,"421212000003":5,"420535302013":5,"421239705003":5,"420490118022":5,"420391109003":5,"420391118003":5,"421239703001":5,"420410114001":5,"420391101006":5,"420479504002":5,"421212012003":5,"421239714001":5…	2023-03-01 00:00:00-05:00	2023-04-01 00:00:00-04:00
zzw-225@63p-hfq-7qz	689	281	{"420391109002":20,"420391110002":20,"420391112001":15,"420391111002":15,"420391111003":15,"420391110001":10,"420391101002":10,"420479504002":10,"421212012003":10,"421212010002":10,"420490119005":10,"421212000001":10,"421239704004":10,"421212000002":10,"420034035004":5,"420391109003":5,"421212001003":5,"421212011002":5,"420391115005":5,"420410114001":5,"421212007001":5,"420490114003":5,"081010029…	2023-04-01 00:00:00-04:00	2023-05-01 00:00:00-04:00
zzw-225@63p-hfq-7qz	780	336	{"420391111003":29,"421239704004":20,"421212000002":20,"420391110001":15,"420391112001":15,"420391110002":15,"421239703004":15,"420479504002":10,"420391109002":10,"421212000001":10,"420035213011":10,"420391112003":10,"421212010002":10,"421212011003":5,"420535302013":5,"420490103032":5,"420391109003":5,"421212010003":5,"420391118003":5,"420391117001":5,"420391101005":5,"420391111001":5,"4203911100…	2023-05-01 00:00:00-04:00	2023-06-01 00:00:00-04:00
zzw-225@63p-hfq-7qz	814	360	{"421212000002":29,"420391111002":24,"420391112003":18,"420391111003":18,"421212000001":18,"420391112001":18,"420391109003":12,"421239704004":12,"420391109002":12,"420850325012":6,"420391101003":6,"421239714001":6,"421212001003":6,"420391101002":6,"420490115072":6,"421212011004":6,"421239709003":6,"420535303001":6,"420850318002":6,"421239704003":6,"391517111112":6,"420333307001":6,"420391118003":…	2023-06-01 00:00:00-04:00	2023-07-01 00:00:00-04:00
zzw-225@63p-hfq-7qz	765	351	{"421239704004":28,"420391112001":21,"421212000001":21,"421212000002":14,"421239709003":14,"421212010002":14,"420391111003":14,"421239703001":14,"420391101002":14,"420391109003":14,"420479504002":14,"420391110002":7,"530330288024":7,"420391112003":7,"420391110003":7,"420391108001":7,"420490119006":7,"421212012002":7,"420391118003":7,"420391109004":7,"420391108002":7,"420391109002":7,"420391111001…	2023-07-01 00:00:00-04:00	2023-08-01 00:00:00-04:00
zzw-225@63p-hfq-7qz	924	451	{"421239704004":54,"420391109002":41,"421212005002":27,"420391110002":27,"420391112001":27,"420391111001":27,"421239705002":27,"421212010002":27,"420391111003":27,"420391112003":14,"421212000001":14,"420391109003":14,"421212000002":14,"421239714001":14,"420490115072":14,"420391116003":14,"421239709003":14,"040119602002":14,"421212011004":14,"421239711003":14,"421212001003":14,"420391109001":14}	2023-08-01 00:00:00-04:00	2023-09-01 00:00:00-04:00
zzw-225@63p-hfq-7qz	780	406	{"420391101005":36,"420391112003":36,"420391111003":24,"420391118003":24,"421239709005":24,"420391109002":24,"421239714001":24,"420199101002":12,"360290109022":12,"421239711003":12,"420479502002":12,"420535302013":12,"421239714002":12,"170978644033":12,"420391109004":12,"420391109001":12,"420311608001":12,"420490115072":12,"420391101002":12,"510079302002":12,"421212011003":12,"421212000003":12,"4…	2023-09-01 00:00:00-04:00	2023-10-01 00:00:00-04:00
zzw-225@63p-hfq-7qz	867	503	{"421239714002":59,"420391112002":48,"420391112001":36,"421212010003":24,"421212009003":24,"420391109002":24,"421212002002":12,"420391112003":12,"420391110002":12,"421239704004":12,"421212013002":12,"420391101003":12,"420490103032":12,"420479502002":12,"420490115072":12,"420391109004":12}	2023-10-01 00:00:00-04:00	2023-11-01 00:00:00-04:00
zzw-225@63p-hfq-7qz	897	561	{"420391112001":56,"421239714002":45,"421212010003":45,"420391112003":34,"420391109004":34,"420850325015":23,"421212012003":23,"421212009003":23,"421239710002":23,"420391112002":23,"421212010002":23,"420391109002":12,"420030902002":12,"420490114003":12,"421239709005":12,"421257958002":12,"420391101004":12,"421212000001":12,"420391108004":12,"420391111003":12,"420199115021":12,"420391101006":12}	2023-11-01 00:00:00-04:00	2023-12-01 00:00:00-05:00
223-223@63p-8qq-mrk				2023-07-01 00:00:00-04:00	2023-08-01 00:00:00-04:00
223-223@63p-8qq-mrk				2023-08-01 00:00:00-04:00	2023-09-01 00:00:00-04:00
223-223@63p-8qq-mrk				2023-09-01 00:00:00-04:00	2023-10-01 00:00:00-04:00
223-223@63p-8qq-mrk				2023-10-01 00:00:00-04:00	2023-11-01 00:00:00-04:00
223-223@63p-8qq-mrk				2023-11-01 00:00:00-04:00	2023-12-01 00:00:00-05:00
223-223@63p-8qq-mrk				2023-01-01 00:00:00-05:00	2023-02-01 00:00:00-05:00
223-223@63p-8qq-mrk				2023-02-01 00:00:00-05:00	2023-03-01 00:00:00-05:00
223-223@63p-8qq-mrk				2023-03-01 00:00:00-05:00	2023-04-01 00:00:00-04:00
223-223@63p-8qq-mrk				2023-04-01 00:00:00-04:00	2023-05-01 00:00:00-04:00
223-223@63p-8qq-mrk				2023-05-01 00:00:00-04:00	2023-06-01 00:00:00-04:00
223-223@63p-8qq-mrk				2023-06-01 00:00:00-04:00	2023-07-01 00:00:00-04:00
222-223@63s-xj5-bp9	125	97	{"420430248001":20,"420430223004":20,"420430235002":10,"421330206001":10,"420410121001":10,"420430240012":10}	2023-01-01 00:00:00-05:00	2023-02-01 00:00:00-05:00
222-223@63s-xj5-bp9	112	94	{"421330206001":13,"420430221003":13,"420410105002":13,"420410125012":7,"420410126003":7,"420410103003":7,"420430214003":7,"420410118013":7}	2023-02-01 00:00:00-05:00	2023-03-01 00:00:00-05:00
222-223@63s-xj5-bp9	123	107	{"420410102042":17,"421330206001":17,"420430248001":17,"421070008004":17,"420430219012":17,"420410118013":17}	2023-03-01 00:00:00-05:00	2023-04-01 00:00:00-04:00
222-223@63s-xj5-bp9	101	87	{"420410118031":12,"420410118013":12,"420410120004":12,"421330202201":12,"420410125012":12,"420410126003":12}	2023-04-01 00:00:00-04:00	2023-05-01 00:00:00-04:00
222-223@63s-xj5-bp9	117	104	{"420410106001":11,"420410102032":11,"421330203101":6,"420430226042":6,"420410102031":6,"420710108014":6,"420410118012":6,"421330201001":6,"420750002004":6,"420990303021":6,"121199114001":6,"420430241022":6}	2023-05-01 00:00:00-04:00	2023-06-01 00:00:00-04:00
222-223@63s-xj5-bp9	136	122	{"420010301023":47,"420410116053":16,"421330202201":16,"420010308002":16}	2023-06-01 00:00:00-04:00	2023-07-01 00:00:00-04:00
222-223@63s-xj5-bp9	131	109	{"420410102032":24,"420410113042":12,"420430236022":12,"420410115001":12,"421330206005":12}	2023-07-01 00:00:00-04:00	2023-08-01 00:00:00-04:00
222-223@63s-xj5-bp9	163	138	{"360130364011":27,"420410118013":27,"421330206001":27,"420430219043":27,"420990303011":27}	2023-08-01 00:00:00-04:00	2023-09-01 00:00:00-04:00
222-223@63s-xj5-bp9				2023-09-01 00:00:00-04:00	2023-10-01 00:00:00-04:00
222-223@63s-xj5-bp9	121	105	{"420750040001":22,"420710107014":22,"420430223005":11,"421330204102":11,"420171004021":11,"421070008004":11,"420010316003":11}	2023-10-01 00:00:00-04:00	2023-11-01 00:00:00-04:00
222-223@63s-xj5-bp9	103	100	{"420430219043":11,"420550117004":11,"420430227011":11,"420410130002":11,"420550119003":11,"420430228001":11,"421314002002":11}	2023-11-01 00:00:00-04:00	2023-12-01 00:00:00-05:00
222-223@63s-zkj-rrk	745	546	{"421330204201":398,"420410122001":199}	2023-07-01 00:00:00-04:00	2023-08-01 00:00:00-04:00
222-223@63s-zkj-rrk	800	650	{"420410115003":128,"421330204103":128,"420410122001":128}	2023-08-01 00:00:00-04:00	2023-09-01 00:00:00-04:00
222-223@63s-zkj-rrk	1397	671	{"420410125011":68,"420410128004":31,"240150312013":16,"420410120004":16,"420410122002":16,"420410131012":16,"421330104003":16,"420990306013":16,"420410131014":16,"420410127013":16,"420410124002":16,"420550105002":8,"420710132042":8,"420410128001":8,"420410117001":8,"420410113012":8,"420410120001":8,"420990301003":8,"420710117031":8,"240430003022":8,"240054308003":8,"420410120005":8,"420410131015…	2023-09-01 00:00:00-04:00	2023-10-01 00:00:00-04:00
222-223@63s-zkj-rrk	588	464	{"420410124002":157,"421330204203":79,"420410125011":79}	2023-10-01 00:00:00-04:00	2023-11-01 00:00:00-04:00
222-223@63s-zkj-rrk	604	460	{"420410125011":194,"421330202213":97,"420550108003":97}	2023-11-01 00:00:00-04:00	2023-12-01 00:00:00-05:00
222-223@63s-zkj-rrk	437	370	{"420550103001":88,"420430211002":88,"400399610003":88,"421330205102":88}	2023-01-01 00:00:00-05:00	2023-02-01 00:00:00-05:00
222-223@63s-zkj-rrk	652	522		2023-02-01 00:00:00-05:00	2023-03-01 00:00:00-05:00
222-223@63s-zkj-rrk	595	379	{"420410125011":96}	2023-03-01 00:00:00-05:00	2023-04-01 00:00:00-04:00
222-223@63s-zkj-rrk	731	337	{"420210135002":147}	2023-04-01 00:00:00-04:00	2023-05-01 00:00:00-04:00
222-223@63s-zkj-rrk	735	245	{"420410122001":196,"511639303005":196}	2023-05-01 00:00:00-04:00	2023-06-01 00:00:00-04:00
222-223@63s-zkj-rrk	619	328	{"420430216003":199,"420110107003":100,"420410127012":100,"420410122001":100}	2023-06-01 00:00:00-04:00	2023-07-01 00:00:00-04:00
zzy-225@63p-73z-k9f	154	136	{"420410117003":15,"420750032001":8,"420750023001":8,"420750039022":8,"420710120023":8,"420410115001":8,"420750039012":8,"420750032002":8,"420430241042":8,"420410107004":8,"420110129006":8,"420710106002":8,"420750023002":8,"420430227021":8,"420710124044":8}	2023-07-01 00:00:00-04:00	2023-08-01 00:00:00-04:00
zzy-225@63p-73z-k9f	162	136	{"420710124044":17,"420750038004":17,"420750022001":17,"420430241054":9,"420430242002":9,"420410116052":9,"420710109003":9,"420410107004":9}	2023-08-01 00:00:00-04:00	2023-09-01 00:00:00-04:00
zzy-225@63p-73z-k9f	136	112	{"420430241054":25,"420430227021":13,"421070012002":13,"340090214002":13,"420410116052":13,"420710135013":13}	2023-09-01 00:00:00-04:00	2023-10-01 00:00:00-04:00
zzy-225@63p-73z-k9f	109	87	{"420430241054":22,"420410107004":15,"420750039012":8,"420410117004":8,"420430214001":8,"420410116052":8}	2023-10-01 00:00:00-04:00	2023-11-01 00:00:00-04:00
zzy-225@63p-73z-k9f	118	87	{"420430241054":24,"420430246003":12,"420430218002":6,"420550107001":6,"420710107013":6,"420710102021":6,"420430245031":6,"420410118022":6}	2023-11-01 00:00:00-04:00	2023-12-01 00:00:00-05:00
zzy-225@63p-73z-k9f	119	96	{"420710108011":14,"420410116051":7,"420430214004":7,"420430227021":7,"420550103003":7,"420430242002":7,"420430236023":7,"420710124044":7,"420410122001":7,"420430217004":7}	2023-01-01 00:00:00-05:00	2023-02-01 00:00:00-05:00
zzy-225@63p-73z-k9f	107	82	{"420710108011":13,"420410119023":13,"420430241054":13,"420430229002":7,"420110131002":7,"511650106001":7}	2023-02-01 00:00:00-05:00	2023-03-01 00:00:00-05:00
zzy-225@63p-73z-k9f	129	94	{"420710124044":15,"420410102012":15,"420710109003":8,"420430240012":8,"420750022001":8,"420710105022":8,"420430241054":8}	2023-03-01 00:00:00-05:00	2023-04-01 00:00:00-04:00
zzy-225@63p-73z-k9f	133	92	{"420410116052":24,"420430229001":12,"420710109003":12,"420430227022":12,"420430241054":12,"420710105022":12}	2023-04-01 00:00:00-04:00	2023-05-01 00:00:00-04:00
zzy-225@63p-73z-k9f	134	94	{"420710105022":72,"420410116052":36}	2023-05-01 00:00:00-04:00	2023-06-01 00:00:00-04:00
zzy-225@63p-73z-k9f	132	102	{"420410107004":16,"420750022001":16,"420430207002":16,"420710120023":8,"420710124044":8,"420750042002":8,"420430241054":8,"420110129006":8,"420430223003":8}	2023-06-01 00:00:00-04:00	2023-07-01 00:00:00-04:00
223-222@63s-xhz-qs5	5434	2589	{"420430201003":220,"420430233002":58,"420410116022":47,"420430201002":47,"420430241041":47,"420430211002":47,"420430205001":35,"220510278075":35,"421330204202":35,"420430250002":35,"420430229002":35,"420430213005":24,"420990302023":24,"420430220003":24,"420430238001":24,"420410109001":24,"421330210203":24,"421330202201":24,"420410103003":24,"420430220004":24,"420410124004":24,"420430223005":24,"…	2023-01-01 00:00:00-05:00	2023-02-01 00:00:00-05:00
223-222@63s-xhz-qs5	7065	3209	{"420430201003":299,"420430236023":65,"420430213003":52,"420430247004":39,"420430252001":39,"420430229002":39,"420430219032":39,"420430211002":39,"420430248003":39,"420410106003":26,"420430241011":26,"420430205001":26,"420430225022":26,"420430226062":26,"390553119002":26,"420990301004":26,"420410126003":26,"421330202202":26,"420410122001":26,"420430244004":26,"420430241041":26,"420430219011":26,"…	2023-02-01 00:00:00-05:00	2023-03-01 00:00:00-05:00
223-222@63s-xhz-qs5	5673	2706	{"420430201003":196,"420430220003":81,"420430201002":58,"420430214001":46,"420430219032":46,"420430213003":46,"420430253002":35,"420430201001":35,"420430214003":35,"420410116052":35,"420430212001":35,"420430229002":35,"420430236023":23,"420430241041":23,"420430206001":23,"421330009001":23,"420430233002":23,"421330224021":23,"420410106004":23,"421330203102":23,"420750031001":23,"420430209004":23,"…	2023-03-01 00:00:00-05:00	2023-04-01 00:00:00-04:00
223-222@63s-xhz-qs5	5634	2746	{"420430201003":235,"420430213005":79,"420430201002":79,"420430212001":45,"420430211002":45,"420430236023":45,"420430234001":45,"420430212002":45,"421330204202":34,"420430214003":34,"420430233002":34,"420430221003":34,"420430229005":34,"420990301004":34,"420430226062":34,"420430223005":34,"420430228001":23,"421330209214":23,"420430203001":23,"420430229003":23,"421330005002":23,"420430224032":23,"…	2023-04-01 00:00:00-04:00	2023-05-01 00:00:00-04:00
223-222@63s-xhz-qs5	5077	2581	{"420430201003":251,"420430212001":63,"420430208001":42,"420430201002":42,"420110101001":32,"420430214004":32,"420430213005":32,"420430214003":32,"421330209211":32,"420430233002":32,"420430217003":32,"420430229002":32,"420430221002":32,"420430201001":32,"420430207001":21,"420430228003":21,"420430236021":21,"420430221001":21,"421330205222":21,"420430231001":21,"420430229005":21,"420410118011":21,"…	2023-05-01 00:00:00-04:00	2023-06-01 00:00:00-04:00
223-222@63s-xhz-qs5	7048	3584	{"420430201003":247,"420430201001":50,"420430220003":50,"420430208003":38,"420430227022":38,"420430214001":38,"420430203001":38,"420430231001":38,"420430248004":25,"420430228003":25,"420430223001":25,"420430226042":25,"420430243001":25,"420430214003":25,"420410118032":25,"245102602024":25,"420430225024":25,"421330210203":25,"420410108001":25,"421330009001":25,"421330010001":25,"420410111012":25,"…	2023-06-01 00:00:00-04:00	2023-07-01 00:00:00-04:00
223-222@63s-xhz-qs5	6719	3470	{"420430201003":212,"420430226052":45,"420430201001":45,"420430208003":45,"420430209004":45,"420430234001":34,"420430223005":34,"420430241041":34,"420410103002":34,"420430214004":34,"240135142012":23,"420410118021":23,"420430228001":23,"420430219042":23,"420430207001":23,"420430220003":23,"421010132002":23,"420410130004":23,"421330205222":23,"421330204202":23,"420990303011":23,"420430233002":23,"…	2023-07-01 00:00:00-04:00	2023-08-01 00:00:00-04:00
223-222@63s-xhz-qs5	7424	3696	{"420430201003":240,"420430223005":60,"420430213005":48,"420430203002":48,"420410108001":48,"420430228001":36,"420430233002":36,"420410113012":36,"420430226051":24,"420430213003":24,"421330009001":24,"360594088007":24,"420430252001":24,"420430215003":24,"420990304003":24,"420430254002":24,"420430229002":24,"421330205222":24,"420410118011":24,"420410119012":24,"420430211002":24,"250251207001":24,"…	2023-08-01 00:00:00-04:00	2023-09-01 00:00:00-04:00
223-222@63s-xhz-qs5	5301	2633	{"420430201003":170,"420430212001":46,"420430214004":46,"420430236022":34,"420430228003":34,"420430233002":34,"420430252002":34,"420430229002":34,"420430225011":34,"420430246003":34,"421330202212":34,"420410108002":23,"420430219032":23,"420430217001":23,"420410116013":23,"420430201001":23,"420410102031":23,"421330203101":23,"421330205222":23,"420410118013":23,"420410116014":23,"420430216003":23,"…	2023-09-01 00:00:00-04:00	2023-10-01 00:00:00-04:00
223-222@63s-xhz-qs5	5232	2609	{"420430201003":180,"420430201002":48,"420430234001":29,"421330214103":29,"420410102013":29,"420410108001":29,"420430216003":29,"420430214001":29,"420430206001":19,"420430222001":19,"420430246004":19,"421330202201":19,"420430208003":19,"420430201001":19,"420970812002":19,"420430217003":19,"421330203201":19,"420430212001":19,"421330201002":19,"420430226042":19,"420430217001":19,"420410102031":19,"…	2023-10-01 00:00:00-04:00	2023-11-01 00:00:00-04:00
223-222@63s-xhz-qs5	3844	1863	{"420430201003":143,"420430212001":36,"420430201002":36,"420430222001":27,"420410118011":27,"420430229002":27,"420410108001":27,"420430215001":27,"421330209212":18,"420430229003":18,"420430252002":18,"420410131014":18,"421070039001":18,"420410116011":18,"420430233002":18,"420410114003":18,"421330201002":18,"421330202203":18,"420410102013":18,"420410109004":18,"420430217002":18,"420410118013":18,"…	2023-11-01 00:00:00-04:00	2023-12-01 00:00:00-05:00
zzy-22f@63s-dvf-z2k	561	224	{"420454107005":37,"420454035011":19,"420454003014":19,"420454066002":19,"420454070002":10,"100010402012":10,"420454047001":10,"340330210001":10,"420454063001":10,"420454046003":10,"100030003003":10,"420454107003":10,"100030104002":10,"420454069021":10,"420454068031":10,"420454050001":10}	2023-01-01 00:00:00-05:00	2023-02-01 00:00:00-05:00
zzy-22f@63s-dvf-z2k	550	255	{"420454043001":21,"420454104001":14,"420454107005":14,"421010242001":14,"420454043002":7,"100030145011":7,"100030105024":7,"421010014003":7,"420454024002":7,"420454037021":7,"420454022002":7,"420454066002":7,"100030149092":7,"100030149062":7,"420454048003":7,"420454063001":7,"100030003003":7,"420454047001":7,"420454062021":7,"420454046003":7,"420454054002":7,"420454050001":7}	2023-02-01 00:00:00-05:00	2023-03-01 00:00:00-05:00
zzy-22f@63s-dvf-z2k	532	244	{"420454107005":12,"420454028001":12,"420454075022":12,"420454041014":12,"420454063001":12,"420454048002":12,"420454052003":6,"420454066002":6,"420454039011":6,"420454063002":6,"420912030002":6,"420454040041":6,"420454051002":6,"420454005003":6,"100030003003":6,"420454038001":6,"421010326005":6,"420454062012":6,"420912055033":6,"420454047001":6,"420454049002":6,"420454003014":6,"340057006053":6,"…	2023-03-01 00:00:00-05:00	2023-04-01 00:00:00-04:00
zzy-22f@63s-dvf-z2k	580	252	{"420454041021":15,"420454028001":15,"420454051002":15,"420454039012":15,"240150305011":15,"420454062013":15,"420454047001":15,"420454063001":8,"420454052003":8,"420454062012":8,"100030003003":8,"340010107003":8,"420454050002":8,"420454045003":8,"421010014003":8,"420454004011":8,"420454041014":8,"420454043001":8,"420454034021":8,"420454069022":8,"240479501002":8,"420454063002":8}	2023-04-01 00:00:00-04:00	2023-05-01 00:00:00-04:00
zzy-22f@63s-dvf-z2k	683	303	{"420454047001":40,"420454041014":20,"420454107001":20,"420454107005":10,"420710117011":10,"100030112042":10,"100030003003":10,"420454046001":10,"420454004013":10,"420293081022":10,"100030028001":10,"420454039012":10,"420454108001":10,"420454063001":10,"420454040031":10,"420454043001":10,"420454072021":10,"420454050003":10,"100030141003":10,"420454063002":10}	2023-05-01 00:00:00-04:00	2023-06-01 00:00:00-04:00
zzy-22f@63s-dvf-z2k				2023-06-01 00:00:00-04:00	2023-07-01 00:00:00-04:00
zzy-22f@63s-dvf-z2k				2023-07-01 00:00:00-04:00	2023-08-01 00:00:00-04:00
zzy-22f@63s-dvf-z2k				2023-08-01 00:00:00-04:00	2023-09-01 00:00:00-04:00
zzy-22f@63s-dvf-z2k				2023-09-01 00:00:00-04:00	2023-10-01 00:00:00-04:00
zzy-22f@63s-dvf-z2k				2023-10-01 00:00:00-04:00	2023-11-01 00:00:00-04:00
zzy-22f@63s-dvf-z2k				2023-11-01 00:00:00-04:00	2023-12-01 00:00:00-05:00
225-222@63s-dws-vj9				2023-07-01 00:00:00-04:00	2023-08-01 00:00:00-04:00
225-222@63s-dws-vj9	1880	1158	{"420454027001":38,"420454006002":26,"421010355003":26,"420454004022":26,"420912055033":26,"420454003012":26,"420454018003":26,"421010101005":13,"420454010001":13,"420293001072":13,"420912035003":13,"420454030022":13,"421010206001":13,"420912058082":13,"340030120013":13,"420454081031":13,"420454007005":13,"420454090002":13,"420454028004":13,"420454006004":13,"340057043021":13,"420454003021":13,"4…	2023-08-01 00:00:00-04:00	2023-09-01 00:00:00-04:00
225-222@63s-dws-vj9	1761	1101	{"420454011011":34,"420454006003":34,"420454003021":23,"420454014024":23,"420454024002":23,"420454018003":23,"420454007005":23,"420454079021":12,"420912070011":12,"420454004012":12,"420454011044":12,"420454012004":12,"420454054001":12,"420454068033":12,"420454040031":12,"420454069042":12,"420454008022":12,"420454014011":12,"421010280002":12,"421010289024":12,"420171002071":12,"420454079032":12,"4…	2023-09-01 00:00:00-04:00	2023-10-01 00:00:00-04:00
225-222@63s-dws-vj9	1571	958	{"420293029011":31,"420454005001":21,"420454003012":21,"420454017001":21,"420454014011":21,"420454014024":21,"420454090002":21,"420454018003":21,"420454012001":11,"420454033005":11,"421010081021":11,"420912053002":11,"420454031032":11,"421010239002":11,"550250109042":11,"420454009001":11,"420454019004":11,"420454006005":11,"420454081032":11,"421010353021":11,"421010348021":11,"420454004012":11,"2…	2023-10-01 00:00:00-04:00	2023-11-01 00:00:00-04:00
225-222@63s-dws-vj9	1469	855	{"420454006002":21,"420454069021":21,"420454006003":21,"420454003012":21,"420454011032":21,"420454007005":21,"420454078043":11,"420454068033":11,"420454005001":11,"420454006001":11,"420454035021":11,"420454095002":11,"420454086004":11,"421010062004":11,"371830531091":11,"420454017001":11,"420454090002":11,"420293001043":11,"421010101004":11,"420454068021":11,"420454079021":11,"420454098033":11,"4…	2023-11-01 00:00:00-04:00	2023-12-01 00:00:00-05:00
225-222@63s-dws-vj9	1831	1149	{"420454007005":33,"420912030002":22,"420454054001":22,"420454035022":22,"420454006002":22,"420110006002":22,"420454003011":22,"340076019002":22,"420171004081":22,"420454008023":22,"420454019002":22,"420912008001":22,"420912059052":22,"420454080023":22,"421019806001":11,"420454008011":11,"420454040042":11,"420454080024":11,"420454007001":11,"420454020002":11,"421010005001":11,"420454037011":11,"4…	2023-01-01 00:00:00-05:00	2023-02-01 00:00:00-05:00
225-222@63s-dws-vj9	1921	1118	{"420454006003":28,"120110702072":19,"420454038004":19,"421010217001":19,"420454030012":19,"420454020002":19,"420454054001":19,"421010103002":19,"420454006002":19,"420454025001":19,"420454008023":19,"420110006002":19,"420110017002":19,"421010191005":19,"420454017001":19,"420454018003":19,"420454041013":10,"421010263024":10,"420454090001":10,"421010112004":10,"420454091003":10,"421010107004":10,"4…	2023-02-01 00:00:00-05:00	2023-03-01 00:00:00-05:00
225-222@63s-dws-vj9	2528	1299	{"420454008023":25,"420454038001":25,"420454007005":25,"420454090002":17,"420454031042":17,"420454054001":17,"420454004012":17,"100030002003":17,"420454003022":17,"420110017002":17,"421010082006":17,"420454006002":17,"420454005004":17,"420454011032":17,"420454015022":17,"420454004022":17,"420454085004":17,"420110006002":17,"420171002113":17,"421010093003":17,"420454003013":17,"420454015021":9,"42…	2023-03-01 00:00:00-05:00	2023-04-01 00:00:00-04:00
225-222@63s-dws-vj9	1987	953	{"420454024002":40,"420454003022":30,"420454007005":30,"420454006002":30,"420454008023":30,"100030002003":20,"420110017002":20,"420293021012":20,"420454008011":20,"421010093003":20,"420454006004":20,"420454090002":20,"420454040031":10,"220710134003":10,"421010125002":10,"420454026002":10,"420454028005":10,"420454038001":10,"420454009001":10,"420454062012":10,"420454078043":10,"420171058011":10,"4…	2023-04-01 00:00:00-04:00	2023-05-01 00:00:00-04:00
225-222@63s-dws-vj9	2038	923	{"420454003012":41,"420454008011":31,"420454018003":21,"420454011032":21,"420454007001":21,"420454033003":21,"420454090002":21,"420454011041":21,"421010373001":21,"420454024002":21,"420454011011":21,"421010202001":21,"420110017002":21,"420454025003":21,"420454020002":21,"100030002003":21,"420770070001":11,"420171016052":11,"421010062003":11,"420454007005":11,"420454040031":11,"420912009021":11,"0…	2023-05-01 00:00:00-04:00	2023-06-01 00:00:00-04:00
225-222@63s-dws-vj9	1804	878	{"420454007005":43,"100030002003":29,"420454090002":29,"421010285001":29,"420454006001":29,"420110017002":29,"420454023001":29,"420454033003":29,"420454027001":29,"420454011011":15,"421010253005":15,"420454003022":15,"420370514001":15,"421010093002":15,"420454008023":15,"420454098034":15,"421330205222":15,"421010002001":15,"420454041013":15,"420454038005":15,"120330028042":15,"421010094004":15,"4…	2023-06-01 00:00:00-04:00	2023-07-01 00:00:00-04:00
225-224@63s-dt7-k75	5902	2447	{"420454026002":43,"420454026001":43,"420454024002":38,"420454017001":32,"420454030012":27,"420454034011":22,"420454003011":22,"420454008023":22,"420454069021":22,"420454019004":22,"420454022002":22,"420454028001":22,"420454035014":16,"420454025001":16,"420454078011":16,"420454004012":16,"420454028002":16,"420454020001":16,"420454021002":16,"420454040031":16,"420454015021":16,"420454023003":16,"4…	2023-01-01 00:00:00-05:00	2023-02-01 00:00:00-05:00
225-224@63s-dt7-k75	5715	2397	{"420454026002":52,"420454024002":36,"420454028001":31,"421010063004":31,"420454034011":26,"420454020002":26,"420454021002":26,"420454025003":26,"420454022002":26,"420454041014":21,"420454014024":21,"420454028002":21,"420454031031":21,"420454008023":21,"420454038001":21,"421010083023":21,"420454004012":21,"420454026001":21,"420454069021":16,"420454034012":16,"420454015021":16,"420454035014":16,"4…	2023-02-01 00:00:00-05:00	2023-03-01 00:00:00-05:00
225-224@63s-dt7-k75	6044	2680	{"420454022002":65,"420454026002":33,"421010062004":27,"420454021002":27,"421010060001":27,"420454003012":27,"420454031031":27,"420454028001":22,"420454014024":22,"420454024002":22,"420454026001":22,"421010063004":22,"420454027001":22,"420454018002":22,"421010083023":22,"421010093002":22,"420454028002":22,"340155024002":22,"420454008023":22,"420454038001":22,"420454012003":22,"420454023003":17,"4…	2023-03-01 00:00:00-05:00	2023-04-01 00:00:00-04:00
225-224@63s-dt7-k75	5311	2419	{"420454026002":34,"420454022002":34,"420454028001":34,"420454028003":34,"420454024002":34,"420454014024":29,"421010063004":23,"421010064003":23,"420454034011":17,"420454023003":17,"420454020001":17,"421010063002":17,"420454006004":17,"420454013021":17,"420454037012":17,"420454072021":17,"420454003012":17,"420454026001":17,"420454014023":17,"420454019003":17,"420454017001":17,"420454016002":17,"4…	2023-04-01 00:00:00-04:00	2023-05-01 00:00:00-04:00
225-224@63s-dt7-k75	6541	3015	{"420454026002":52,"421010063004":41,"420454022002":41,"420454024002":35,"420454031031":35,"420454031011":24,"420454026001":24,"420454028001":24,"421010064003":24,"420454028003":24,"420454008011":24,"421010106002":24,"420454019003":18,"340155024002":18,"420454018001":18,"420454011011":18,"421010001002":18,"421010140003":18,"420454027002":18,"420454016002":18,"420454003012":18,"420454034012":18,"4…	2023-05-01 00:00:00-04:00	2023-06-01 00:00:00-04:00
225-224@63s-dt7-k75	6588	3166	{"420454026002":72,"421010064001":42,"420454028001":36,"420454003021":30,"420454024002":30,"420454022002":30,"421010064003":30,"420454031031":24,"420454028004":24,"421019809001":24,"420454018003":24,"421010094004":18,"420454006002":18,"420454072011":18,"421019800001":18,"421010067005":18,"421010055003":18,"420454006001":18,"420454068033":18,"420454008023":18,"420454031011":18,"420454016002":18,"4…	2023-06-01 00:00:00-04:00	2023-07-01 00:00:00-04:00
225-224@63s-dt7-k75	6062	2960	{"420454026002":46,"420454022002":46,"420454031031":35,"420454024002":35,"420454029002":35,"420454003012":35,"421010062003":29,"420454014024":29,"421010064003":23,"421019809001":23,"421010067005":23,"420454028004":23,"420454031042":23,"420454004022":23,"421010083023":23,"421010055003":23,"421010064001":23,"420454028003":23,"420454011011":18,"420454022001":18,"420454040031":18,"420454034011":18,"4…	2023-07-01 00:00:00-04:00	2023-08-01 00:00:00-04:00
225-224@63s-dt7-k75	7011	3342	{"420454003012":36,"420454027001":36,"421010055003":36,"420454026002":36,"420454004022":30,"421010063004":30,"420454018003":30,"421010062002":24,"421010062003":24,"420454024002":24,"420454016002":24,"420454022001":24,"420454031031":24,"420454022002":18,"420454008023":18,"420454074043":18,"420454014024":18,"420454034012":18,"420454087004":18,"420454029002":18,"421010101006":18,"421010357011":18,"4…	2023-08-01 00:00:00-04:00	2023-09-01 00:00:00-04:00
225-224@63s-dt7-k75	5883	2726	{"420454022002":40,"421019809001":34,"420454026002":34,"421010063004":28,"420454003013":23,"420454026001":23,"420454018003":23,"420454031032":23,"420454031011":23,"420454006005":23,"420454003021":23,"420454031031":23,"420454005002":17,"421019806001":17,"420454028001":17,"420454035014":17,"420454019003":17,"420454003012":17,"420454040031":17,"420454022001":17,"420454017001":17,"421010062004":17,"4…	2023-09-01 00:00:00-04:00	2023-10-01 00:00:00-04:00
225-224@63s-dt7-k75	5786	2584	{"420454026002":36,"420454018003":26,"420454028003":26,"420454024002":26,"421019809001":26,"420454003013":21,"421010064001":21,"420454031031":21,"420454017001":21,"420454003012":21,"421019800001":21,"420454011011":21,"421010063004":21,"420454003021":16,"421010357011":16,"420454023003":16,"420454021002":16,"420454027001":16,"420454022002":16,"420454004022":16,"421010064002":16,"420454037012":16,"4…	2023-10-01 00:00:00-04:00	2023-11-01 00:00:00-04:00
225-224@63s-dt7-k75	5128	2218	{"420454026002":52,"420454018003":38,"420454027001":24,"420454019005":19,"420454028003":19,"421010081024":19,"420454003012":19,"420454031042":15,"421010094004":15,"420454008023":15,"420454068011":15,"420454022002":15,"420454025001":15,"420454017001":15,"421010307001":15,"420454028004":15,"420454034012":15,"421010063004":15,"421010369002":15,"421010062004":15,"420454078031":15,"420454005001":15,"4…	2023-11-01 00:00:00-04:00	2023-12-01 00:00:00-05:00
225-222@63s-f4k-4n5	11432	5351	{"420454072021":147,"420454069042":108,"420454103022":98,"420454028003":69,"420454069032":59,"420454071021":59,"420454104002":49,"420454069041":49,"420454069022":49,"420454085003":39,"420454068031":39,"420454078011":30,"420454003022":30,"420454068034":30,"420454108007":30,"420454102002":30,"420454072011":30,"420454051002":30,"420454035023":30,"420454013022":30,"420454081013":30,"420454069033":30,…	2023-01-01 00:00:00-05:00	2023-02-01 00:00:00-05:00
225-222@63s-f4k-4n5	9890	4668	{"420454072021":134,"420454069042":134,"420454052003":77,"420454103022":77,"420454068031":67,"420454103013":48,"420454051001":48,"420454072011":48,"420454104002":48,"420454028003":39,"420454075022":39,"420454034012":39,"420454069032":39,"420454104001":29,"420454071021":29,"420454015012":29,"420454108005":29,"420454072022":29,"420293111001":29,"420454063001":29,"420293069002":29,"420454069041":29,…	2023-02-01 00:00:00-05:00	2023-03-01 00:00:00-05:00
225-222@63s-f4k-4n5	11986	5593	{"420454069042":93,"420454103022":83,"420454072021":83,"420454068031":73,"420454072011":62,"420454051001":52,"420454069032":52,"420454062023":52,"420454104002":52,"420454063001":52,"420454052003":52,"420454069022":52,"420454028003":52,"420454108002":42,"420454071022":31,"420293003022":31,"420454099021":31,"420454075023":31,"420454071021":31,"420454108005":31,"420454068034":31,"420454068022":31,"4…	2023-03-01 00:00:00-05:00	2023-04-01 00:00:00-04:00
225-222@63s-f4k-4n5	12673	5941	{"420454072021":130,"420454028003":71,"420454068031":71,"420454069042":71,"420454103022":71,"420454069022":71,"420454072011":59,"420454071021":59,"420454069032":59,"420454078022":48,"420454078034":48,"420454051001":48,"421010207004":48,"420454068034":48,"420454104001":48,"420454032004":36,"420454079021":36,"420454062021":36,"420454041022":36,"420454070002":36,"420454085003":36,"420454041014":36,"…	2023-04-01 00:00:00-04:00	2023-05-01 00:00:00-04:00
225-222@63s-f4k-4n5	12511	5953	{"420454072021":122,"420454068031":102,"420454069042":92,"420454028003":92,"420454069032":61,"420454069022":51,"420454104001":51,"420454062021":51,"420454072022":41,"420454103022":41,"420454103021":41,"420454035011":41,"420454078044":31,"420454101002":31,"420454104002":31,"420293035013":31,"100030013004":31,"420454072011":31,"420454069031":31,"420912055031":31,"420454040041":31,"420454075022":31,…	2023-05-01 00:00:00-04:00	2023-06-01 00:00:00-04:00
225-222@63s-f4k-4n5	13443	6424	{"420454069042":110,"420454072021":110,"420454103022":100,"420454028003":90,"420454068031":70,"420454072011":60,"420454104001":50,"420454072012":50,"420454062021":50,"420454081032":50,"420454069021":50,"420454103013":40,"420454079021":40,"420454061001":40,"420454068024":40,"421019806001":40,"420454063002":40,"420454069032":40,"420454078033":40,"420293071001":30,"420454027001":30,"421010067003":30…	2023-06-01 00:00:00-04:00	2023-07-01 00:00:00-04:00
225-222@63s-f4k-4n5	13739	6603	{"420454072021":176,"420454028003":83,"420454068031":83,"420454069042":83,"420454103022":83,"420454069032":62,"420454069021":52,"420454072011":42,"420454064022":42,"420454072013":42,"420454071011":42,"420454072012":42,"420454103011":42,"420454068021":42,"420454104001":42,"420454068024":31,"420454069033":31,"420454103012":31,"420454101002":31,"420454068034":31,"420454069041":31,"420454069023":31,"…	2023-07-01 00:00:00-04:00	2023-08-01 00:00:00-04:00
225-222@63s-f4k-4n5	13375	6503	{"420454072021":129,"420454069042":108,"420454068031":97,"420454028003":97,"420454072011":75,"420454103022":75,"420454062011":54,"420454074013":43,"420454068024":43,"420293070001":43,"420454071012":43,"420454079032":43,"420454046001":33,"420454034011":33,"420454048002":33,"420454068013":33,"421010067003":33,"420454104001":33,"420454063003":33,"420454106012":33,"420454041031":33,"420454069023":33,…	2023-08-01 00:00:00-04:00	2023-09-01 00:00:00-04:00
225-222@63s-f4k-4n5	11068	5407	{"420454069042":130,"420454072021":90,"420454028003":80,"420454072012":60,"420454103022":60,"420454069022":50,"420454037012":40,"420454108001":40,"420454040043":40,"420454069033":40,"420454079032":40,"420454068021":40,"420454069032":40,"420293111001":40,"420454072022":40,"420454069021":40,"420454078013":30,"420293067001":30,"420454101002":30,"420454106012":30,"420293024003":30,"420454069023":30,"…	2023-09-01 00:00:00-04:00	2023-10-01 00:00:00-04:00
225-222@63s-f4k-4n5	12558	6141	{"420454069042":142,"420454072021":92,"420454068031":71,"420454068012":61,"420454069032":61,"420454069023":51,"420293111001":51,"420454103022":51,"420454104001":51,"420454043001":41,"420454028003":41,"100030107023":41,"420454081031":41,"420454069033":41,"420454069041":41,"420454069031":31,"420454079032":31,"420454072012":31,"420454072022":31,"420454075023":31,"420454069021":31,"421010369002":31,"…	2023-10-01 00:00:00-04:00	2023-11-01 00:00:00-04:00
225-222@63s-f4k-4n5	11039	5445	{"420454069042":98,"420454103022":62,"420454103013":54,"420454072021":54,"420454068012":45,"420454068031":45,"420454069033":45,"420454028003":45,"420454103021":45,"420454062021":45,"420454051001":36,"420454075023":36,"420454079032":36,"420454079031":36,"420454104001":36,"420454070002":36,"420454075011":27,"420454099033":27,"420454043001":27,"420454080022":27,"420454063003":27,"420454095004":27,"4…	2023-11-01 00:00:00-04:00	2023-12-01 00:00:00-05:00
zzy-222@63p-mcm-syv	129	53	{"420792117013":26,"420479509002":13}	2023-07-01 00:00:00-04:00	2023-08-01 00:00:00-04:00
zzy-222@63p-mcm-syv	125	48	{"420479511003":50}	2023-08-01 00:00:00-04:00	2023-09-01 00:00:00-04:00
zzy-222@63p-mcm-syv				2023-09-01 00:00:00-04:00	2023-10-01 00:00:00-04:00
zzy-222@63p-mcm-syv	51	27	{"420479511002":21,"420479511003":21}	2023-10-01 00:00:00-04:00	2023-11-01 00:00:00-04:00
zzy-222@63p-mcm-syv	60	50	{"420479510001":48}	2023-11-01 00:00:00-04:00	2023-12-01 00:00:00-05:00
zzy-222@63p-mcm-syv	83	65	{"420479512001":34,"420639608001":34}	2023-01-01 00:00:00-05:00	2023-02-01 00:00:00-05:00
zzy-222@63p-mcm-syv	83	71	{"420391112001":67}	2023-02-01 00:00:00-05:00	2023-03-01 00:00:00-05:00
zzy-222@63p-mcm-syv	67	67	{"360039512004":27,"420479513001":27}	2023-03-01 00:00:00-05:00	2023-04-01 00:00:00-04:00
zzy-222@63p-mcm-syv	81	49	{"420210132001":9,"420239602002":9,"420479513001":9,"420479511002":5}	2023-04-01 00:00:00-04:00	2023-05-01 00:00:00-04:00
zzy-222@63p-mcm-syv	102	58	{"420479513001":28,"420479511002":28}	2023-05-01 00:00:00-04:00	2023-06-01 00:00:00-04:00
zzy-222@63p-mcm-syv	112	52	{"420792117013":23}	2023-06-01 00:00:00-04:00	2023-07-01 00:00:00-04:00
222-228@63v-v6c-fxq	4438	1724	{"420490019002":100,"420490012001":24,"420490020001":20,"420490112024":20,"420490113002":20,"420490016004":15,"420490117021":15,"420490105002":15,"420490103032":15,"420490019001":15,"420490103013":15,"420490011002":15,"420490016001":15,"420490027004":15,"421239704004":15,"420490121001":15,"420490109023":15,"420490108003":15,"420490114003":10,"420490109042":10,"420490118012":10,"420490005001":10,"…	2023-07-01 00:00:00-04:00	2023-08-01 00:00:00-04:00
222-228@63v-v6c-fxq	4523	1742	{"420490019002":53,"420490020001":27,"420490103033":27,"420490024003":27,"420391101002":27,"420490117021":21,"420490027004":21,"420490103011":21,"420490108003":21,"420490111012":21,"420490110021":16,"420490016001":16,"420490119002":16,"420490119006":16,"420490103032":16,"420490022001":16,"420490010001":16,"420490004002":16,"420490020002":16,"420490021003":16,"420490121001":16,"420490109023":16,"4…	2023-08-01 00:00:00-04:00	2023-09-01 00:00:00-04:00
222-228@63v-v6c-fxq	3062	1142	{"420490019002":73,"420490114002":19,"420490023001":19,"420490119002":14,"420490111011":14,"420490027004":14,"420490109042":14,"420490110021":14,"420490102022":14,"420490024003":14,"420490105002":14,"420490109033":14,"420490110014":14,"420490117012":14,"420490001002":14,"420490004001":10,"420490109023":10,"420391101005":10,"420490103042":10,"420490120013":10,"420490118012":10,"420490007003":10,"4…	2023-09-01 00:00:00-04:00	2023-10-01 00:00:00-04:00
222-228@63v-v6c-fxq	3192	1176	{"420490019002":55,"420490103011":22,"420490023001":22,"420490020001":22,"420490107001":17,"420490104001":17,"360130360003":17,"420490110014":17,"420490103041":17,"420490108003":17,"420490101042":17,"420490008002":13,"420490104002":13,"420490004001":13,"420490007003":9,"420490117011":9,"420490012002":9,"420490014001":9,"360130360001":9,"420490102022":9,"420490028006":9,"420490110021":9,"360130357…	2023-10-01 00:00:00-04:00	2023-11-01 00:00:00-04:00
222-228@63v-v6c-fxq	3079	1172	{"420490019002":65,"420490101042":25,"420490103042":25,"420490030003":21,"420490119001":17,"420490121001":17,"420490020001":17,"420490103033":17,"420490023001":17,"420490110021":17,"420490103011":13,"420490021002":13,"420490102022":13,"420490111012":13,"420490005002":13,"420490109033":13,"420490103032":13,"420490012001":13,"420490112013":13,"420490120013":13,"420490112023":13,"420490109034":13,"4…	2023-11-01 00:00:00-04:00	2023-12-01 00:00:00-05:00
222-228@63v-v6c-fxq	4127	1483	{"420490019002":60,"420490004001":28,"420490020001":23,"420490025002":19,"420490118021":19,"420490012001":19,"420490020002":19,"420490011001":19,"420490115031":14,"420490119006":14,"420490103012":14,"420490109034":14,"420490110014":14,"420490109023":14,"420490024003":14,"420490109033":14,"420490111022":14,"420490103011":14,"420490111011":10,"420490107003":10,"420490123005":10,"420490115051":10,"4…	2023-01-01 00:00:00-05:00	2023-02-01 00:00:00-05:00
222-228@63v-v6c-fxq	3245	1169	{"420490019002":48,"420490012001":27,"420490016001":22,"420490110014":22,"420490103032":22,"420490104002":18,"421239703004":18,"420490011002":18,"420490007003":18,"420490024003":18,"420490103012":14,"420490113001":14,"420490109021":14,"420490103011":14,"420490025002":14,"360290109022":14,"421239714001":14,"420490120013":14,"420490004001":14,"420490109033":9,"420490108003":9,"420490101071":9,"3601…	2023-02-01 00:00:00-05:00	2023-03-01 00:00:00-05:00
222-228@63v-v6c-fxq	3337	1203	{"420490019002":58,"420490102024":23,"420490103032":23,"420490018002":23,"420490016001":23,"420490118021":18,"420391103004":18,"420490023001":18,"421239703004":18,"420490007003":18,"420490108003":18,"420490110014":14,"420490005002":14,"420490012001":14,"420490004002":14,"420490109034":9,"420490025002":9,"420479504002":9,"420391107003":9,"420490122013":9,"420490102021":9,"420490122011":9,"36013036…	2023-03-01 00:00:00-05:00	2023-04-01 00:00:00-04:00
222-228@63v-v6c-fxq	3352	1211	{"420490019002":54,"420490020001":34,"420490005002":25,"420490103032":25,"420490121001":20,"420490016001":15,"420490004001":15,"420490025002":15,"420490102024":15,"420490027002":15,"420490113001":15,"420391103004":15,"420490118021":15,"420490122015":15,"420490114002":15,"420490112021":15,"420490123004":15,"420490011001":10,"420535302012":10,"420490122025":10,"420490110014":10,"420490102014":10,"4…	2023-04-01 00:00:00-04:00	2023-05-01 00:00:00-04:00
222-228@63v-v6c-fxq	3175	1233	{"420490019002":58,"420490122011":25,"420490103032":25,"420490119006":25,"420490012001":20,"420490001002":20,"420490029003":15,"420490105002":15,"420490001001":15,"420490102021":15,"420490016001":15,"420490120013":15,"420490023001":15,"420490024003":15,"420490118021":10,"120990004082":10,"420391109002":10,"420490117021":10,"420391103003":10,"420490120012":10,"360130366003":10,"420490102013":10,"4…	2023-05-01 00:00:00-04:00	2023-06-01 00:00:00-04:00
222-228@63v-v6c-fxq	3811	1504	{"420490019002":66,"420490102013":26,"420490112023":26,"420490009002":21,"420490115073":21,"420490103011":21,"420490115033":16,"420490001002":16,"360290109022":16,"420490110021":16,"390070002001":16,"420490007003":16,"420490028003":16,"420490004002":16,"420490118021":11,"420490103032":11,"420490110012":11,"420490109021":11,"360130366003":11,"420490103041":11,"420490103012":11,"420490112014":11,"4…	2023-06-01 00:00:00-04:00	2023-07-01 00:00:00-04:00
222-222@63v-rsv-fpv	2191	596	{"420490119001":43,"420490119003":43,"420490118021":35,"421239705001":35,"420490119006":26,"420490118022":26,"420490119005":26,"421239703004":18,"360130367002":18,"421239703003":18,"421239703002":18,"420391101002":18,"420490120011":18,"420490119004":18,"421239714001":18,"420490028001":18,"120090716003":18,"420479504002":18,"360130305002":9,"420490110022":9,"421239702002":9,"420490114003":9,"42041…	2023-07-01 00:00:00-04:00	2023-08-01 00:00:00-04:00
222-222@63v-rsv-fpv	2034	612	{"420490119003":64,"420490119001":46,"421239703005":28,"421239705002":28,"420490118022":28,"421239704003":28,"421239703004":28,"420490119006":19,"421239707002":19,"420490028001":19,"420479504002":19,"420490114002":19,"420490120021":19,"420490022002":19,"420391101003":19,"360130367003":10,"421239702002":10,"360130371002":10,"360130367002":10,"420490119004":10,"360130365003":10,"420490120023":10,"4…	2023-08-01 00:00:00-04:00	2023-09-01 00:00:00-04:00
222-222@63v-rsv-fpv	1833	595	{"420490119001":43,"420490119003":34,"360130371001":17,"420391101002":17,"421239705001":17,"420490114002":17,"420490118022":17,"420490119005":17,"421239705002":17,"421239703003":17,"421239703004":17,"360130371002":9,"420490118012":9,"421239703005":9,"420490116004":9,"360130370001":9,"421239711004":9,"420333306002":9,"421239714001":9,"420490120023":9,"420490119006":9,"360130367001":9,"420490112022…	2023-09-01 00:00:00-04:00	2023-10-01 00:00:00-04:00
222-222@63v-rsv-fpv	1543	501	{"420490119003":84,"420490119001":59,"420490119005":42,"420490119002":17,"420490114002":17,"420490118022":17,"421239704003":17,"360130371001":17,"420490120011":9,"420490119004":9,"360130371002":9,"360130370001":9,"360130370002":9,"390630004006":9,"421239703004":9,"421239703002":9,"420490119006":9,"420391101005":9,"360290091072":9,"360099403001":9,"421239702002":9,"420490108003":9,"360130366001":9…	2023-10-01 00:00:00-04:00	2023-11-01 00:00:00-04:00
222-222@63v-rsv-fpv	1579	527	{"420490119001":60,"420490119003":38,"420490119005":38,"420490118022":23,"421239703004":23,"421239704003":15,"360130370001":15,"370779707031":15,"420490114002":15,"420490119006":15,"420490028001":15,"421239714001":15,"420391101002":15,"420490119004":15,"421239703003":15,"420490028002":15,"421239702002":8,"360130367002":8,"420490118012":8,"420490008003":8,"420391101005":8,"420490119002":8,"4204901…	2023-11-01 00:00:00-04:00	2023-12-01 00:00:00-05:00
222-222@63v-rsv-fpv	1868	440	{"420490119001":48,"421239703003":34,"420490119006":27,"420490118022":14,"420490118021":14,"420490119002":14,"421239703004":14,"420490119003":14,"420490004002":14,"421239704003":14,"421239705003":14,"360290109022":14,"420490121001":7,"420490121005":7,"420490119005":7,"420490028001":7,"420490120013":7,"360130371003":7,"420490016002":7,"421239703001":7,"360130366003":7,"420490003002":7}	2023-01-01 00:00:00-05:00	2023-02-01 00:00:00-05:00
222-222@63v-rsv-fpv	1676	391	{"420490119001":66,"420490119003":33,"420490118021":27,"421239703004":27,"420490119006":27,"421239704003":14,"420490119005":14,"421239714001":14,"420490118022":14,"420490120011":14,"421239705001":7,"421239703002":7,"420391103004":7,"420490028001":7,"420410113011":7,"420391101003":7,"420490113001":7,"420391101004":7,"420490004002":7,"360130305002":7,"420490121003":7,"360130306002":7,"421239709005"…	2023-02-01 00:00:00-05:00	2023-03-01 00:00:00-05:00
222-222@63v-rsv-fpv	2038	460	{"420490119001":69,"420490120023":32,"421239703003":32,"420490118021":26,"420490119005":26,"420490119006":19,"420490119003":19,"420479504002":13,"420490120011":13,"420391101003":13,"360130366003":7,"420490028001":7,"420490112012":7,"421239704003":7,"420490108003":7,"420490118022":7,"320030067001":7,"360130372003":7}	2023-03-01 00:00:00-05:00	2023-04-01 00:00:00-04:00
222-222@63v-rsv-fpv	1965	435	{"420490119001":52,"420490119003":33,"420490118021":33,"421239703004":26,"421239703003":26,"420490119005":13,"420490118022":13,"420479504002":13,"420490119002":13,"420490108003":13,"420490112021":7,"421239705003":7,"420490121005":7,"420391101004":7,"540379725031":7,"360130304003":7,"421239703002":7,"420490028001":7,"420490120023":7,"420490103042":7,"420490119006":7,"360130368001":7,"360130370001"…	2023-04-01 00:00:00-04:00	2023-05-01 00:00:00-04:00
222-222@63v-rsv-fpv	2057	466	{"420490119001":64,"420490119002":22,"420490118021":22,"420490119004":22,"420490119005":15,"421239703003":15,"421239714001":15,"420479504002":15,"420490119003":15,"421212010003":15,"360130367002":15,"390490070482":15,"420490120021":15,"420490120023":8,"420490112023":8,"360130371002":8,"360130365003":8,"420490121005":8,"360130367003":8,"421239703004":8,"420490119006":8,"360130370001":8,"4204900040…	2023-05-01 00:00:00-04:00	2023-06-01 00:00:00-04:00
222-222@63v-rsv-fpv	2125	506	{"420490119001":80,"421239703004":48,"420490119003":48,"420490119005":40,"420490118022":24,"420490120023":24,"420490118021":16,"420490120011":16,"420490119002":16,"420479504002":16,"421239705003":16,"420490122011":16,"360130367002":16,"420490114002":16,"420391101002":8,"420490119004":8,"120090713401":8,"420391101004":8,"421239703001":8,"421239709003":8,"360130368001":8,"420490028001":8,"420490109…	2023-06-01 00:00:00-04:00	2023-07-01 00:00:00-04:00
222-223@63v-v64-xt9	7387	3087	{"420490110014":64,"420490110011":58,"420490112023":51,"420490023001":39,"420490022002":32,"420490120012":32,"420490103012":32,"420490109023":26,"420490103033":26,"420490112021":26,"420490123005":26,"420490016004":26,"420490011001":26,"420490022001":26,"420490110013":26,"420490110022":26,"420490020001":26,"420490113002":26,"420490027004":20,"420490111012":20,"420490111021":20,"420490111013":20,"4…	2023-07-01 00:00:00-04:00	2023-08-01 00:00:00-04:00
222-223@63v-v64-xt9	7879	3219	{"420490110021":57,"420490111021":51,"420490110011":44,"420490110014":44,"420490112023":44,"420490030003":38,"420490026003":32,"420490121001":32,"420490103011":32,"420490110022":32,"420490121003":32,"420490024002":32,"420490022002":32,"420490024003":32,"420490110015":32,"420490026004":32,"420490112021":32,"420490109043":26,"420490109023":26,"420490016001":26,"420490027004":26,"420490029004":26,"4…	2023-08-01 00:00:00-04:00	2023-09-01 00:00:00-04:00
222-223@63v-v64-xt9	5943	2436	{"420490020001":44,"420490112023":44,"420490110011":38,"420490121001":32,"420490024003":32,"420490103011":32,"420490112021":32,"420490003002":32,"420490030003":32,"420490110021":32,"420490026002":25,"420490023001":25,"420490102024":25,"420490110014":25,"420490115072":25,"420490004002":25,"420490009001":25,"420490020002":25,"420490022002":25,"420490111021":25,"420490016004":19,"420490111012":19,"4…	2023-09-01 00:00:00-04:00	2023-10-01 00:00:00-04:00
222-223@63v-v64-xt9	6573	2699	{"420490110014":50,"420490112023":45,"420490110011":45,"420490110021":39,"420490112022":39,"420490111021":28,"420490123005":28,"420490029004":28,"420490107003":28,"420490121003":28,"420490022002":28,"420490102024":28,"420490026004":28,"420490112021":28,"420490024003":28,"420490111011":28,"420490110013":23,"420490023001":23,"420490110023":23,"420490020001":17,"420490027004":17,"420490111012":17,"4…	2023-10-01 00:00:00-04:00	2023-11-01 00:00:00-04:00
222-223@63v-v64-xt9	5800	2432	{"420490110014":58,"420490110021":53,"420490112023":48,"420490103032":42,"420490111021":42,"420490121001":37,"420490110011":37,"420490004002":32,"420490024003":32,"420490110013":32,"420490003002":32,"420490110022":27,"420490030003":27,"420490001002":27,"420490023001":21,"420490016001":21,"420490104002":21,"420490113002":21,"420490028002":21,"420490102023":21,"420490027003":21,"420490103012":21,"4…	2023-11-01 00:00:00-04:00	2023-12-01 00:00:00-05:00
222-223@63v-v64-xt9	6220	2650	{"420490110014":66,"420490110021":48,"420490110013":48,"420490110011":42,"420490110015":42,"420490112023":42,"420490121003":36,"420490103011":36,"420490111021":36,"420490121001":36,"420490112021":36,"420490025002":30,"420490104001":24,"420490026003":24,"420490020001":24,"420490109023":24,"420490028004":24,"420490024003":24,"420490115033":24,"420490123005":24,"420490010004":24,"420490023002":24,"4…	2023-01-01 00:00:00-05:00	2023-02-01 00:00:00-05:00
222-223@63v-v64-xt9	5316	2307	{"420490110014":43,"420490028004":37,"420490020001":31,"420490112022":31,"420490111021":31,"420490025002":31,"420490112014":25,"420490022001":25,"420490110011":25,"420490110013":25,"420490007003":25,"420490103011":25,"420490110015":25,"420490103013":25,"420490123005":25,"420490121001":25,"420490119005":19,"420490123001":19,"420490109023":19,"420490112021":19,"420490009003":19,"420490109032":19,"4…	2023-02-01 00:00:00-05:00	2023-03-01 00:00:00-05:00
222-223@63v-v64-xt9	5554	2461	{"420490110014":59,"420490028004":41,"420490110013":35,"420490103011":30,"420490112023":30,"420490103032":30,"420490110011":30,"420490028003":30,"420490116005":30,"420490110015":30,"420490112022":30,"420490112013":30,"420490025002":30,"420490001001":30,"420490012001":30,"420490110021":24,"420490003002":24,"420490110022":24,"420490111021":24,"420490020001":24,"420490007003":24,"420391102022":24,"4…	2023-03-01 00:00:00-05:00	2023-04-01 00:00:00-04:00
222-223@63v-v64-xt9	5835	2658	{"420490110014":58,"420490022001":39,"420490110011":39,"420490110013":39,"420490123005":32,"420490110015":32,"420490111021":32,"420490114003":32,"420490020001":32,"420490028003":26,"420490001001":26,"420490112021":26,"420490121001":20,"420490121003":20,"420490025002":20,"420490107001":20,"420490026003":20,"420490103041":20,"420490114001":20,"420490023001":20,"420490102024":20,"420490117021":20,"4…	2023-04-01 00:00:00-04:00	2023-05-01 00:00:00-04:00
222-223@63v-v64-xt9	5860	2638	{"420490110014":57,"420490110011":45,"420490112023":32,"420490116005":32,"420490029003":32,"420490110015":26,"420490016004":26,"420490009001":26,"420490121003":26,"420490111021":26,"420490011001":26,"420490114003":19,"420490103011":19,"420490022002":19,"420490027001":19,"420490109023":19,"420490109021":19,"420490107001":19,"420490115033":19,"420490012001":19,"420490112022":19,"420490007001":19,"4…	2023-05-01 00:00:00-04:00	2023-06-01 00:00:00-04:00
222-223@63v-v64-xt9	6596	2840	{"420490112023":59,"420490110014":46,"420490110011":39,"420490022002":33,"420490110022":33,"420490116005":33,"420490121003":33,"420490110021":33,"420490112021":26,"420490111013":26,"420490001002":26,"420490124001":26,"420490004001":26,"420490009002":26,"420490029004":26,"420490114002":26,"420490107001":20,"420391102022":20,"420490111021":20,"420490121002":20,"420490026003":20,"420490115033":20,"4…	2023-06-01 00:00:00-04:00	2023-07-01 00:00:00-04:00
222-222@63v-v7w-7h5	9067	4016	{"420490004002":205,"420490115033":78,"420490110014":78,"420490001002":59,"420490121001":49,"420490003002":49,"420490108003":49,"420490112014":39,"420490103013":39,"420490104001":39,"420490111021":39,"420490111011":39,"420490116001":39,"420490109031":39,"420490117011":30,"420490103042":30,"420490105002":30,"420490005002":30,"420490114003":30,"420490116003":30,"420490117025":30,"420490004001":30,"…	2023-01-01 00:00:00-05:00	2023-02-01 00:00:00-05:00
222-222@63v-v7w-7h5	9083	3895	{"420490004002":140,"420490107001":75,"420490018001":66,"420490112023":56,"420490103032":56,"420490115051":56,"420490006002":47,"420490004001":47,"420490009004":38,"420490122013":38,"420490001002":38,"420490110014":38,"420490121001":38,"420490007003":28,"420490006001":28,"420490117023":28,"420490027002":28,"420490109032":28,"420490115033":28,"420490005002":28,"420490002003":28,"420490017001":28,"…	2023-02-01 00:00:00-05:00	2023-03-01 00:00:00-05:00
222-222@63v-v7w-7h5	10110	4274	{"420490004002":116,"420490114003":78,"420490001002":68,"420490004001":58,"420490121001":49,"420490107001":49,"420490102024":49,"420490003002":39,"420490108003":39,"420490009004":39,"420490001001":39,"420490109023":39,"420490110014":39,"420490109033":29,"420490112025":29,"420490009001":29,"420490103032":29,"420490123005":29,"420490113002":29,"420490115031":29,"420490123001":29,"420490002003":29,"…	2023-03-01 00:00:00-05:00	2023-04-01 00:00:00-04:00
222-222@63v-v7w-7h5	9656	4080	{"420490004002":201,"420490004001":51,"420490117022":51,"421239703004":51,"420490115051":51,"420490115031":41,"420490114002":41,"420490009003":41,"420490123005":41,"420490029003":31,"360550063002":31,"420490005002":31,"420490005003":31,"420490109021":31,"420490102021":31,"420490107001":31,"420490110021":31,"420490108003":31,"420490117023":31,"420490103042":31,"420490103032":31,"420490109032":31,"…	2023-04-01 00:00:00-04:00	2023-05-01 00:00:00-04:00
222-222@63v-v7w-7h5	10594	4598	{"420490004002":179,"420490001002":84,"420490123005":84,"420490107001":84,"420490009002":74,"420490117022":63,"420490004001":53,"421239703004":53,"420490108003":53,"420490103032":53,"420490113002":42,"420490115051":42,"420391103003":42,"420490013002":42,"420490122024":42,"420490110021":42,"420490003002":42,"420490110014":42,"420490113001":42,"420490003001":32,"420490022001":32,"420490010004":32,"…	2023-05-01 00:00:00-04:00	2023-06-01 00:00:00-04:00
222-222@63v-v7w-7h5	12305	5428	{"420490004002":150,"420490003002":70,"420490001002":60,"420490006002":60,"420490007003":50,"420490117021":50,"421239703004":50,"420490022001":50,"420490115051":50,"420490107001":50,"420490015002":40,"420490103011":40,"420490005002":40,"420490117022":40,"420490114002":40,"420490108002":40,"420490107003":40,"420490018002":40,"420490117012":40,"420490113002":40,"420490110014":40,"420490004001":30,"…	2023-06-01 00:00:00-04:00	2023-07-01 00:00:00-04:00
222-222@63v-v7w-7h5	12406	5636	{"420490004002":190,"420490004001":95,"420490006002":85,"420490104002":74,"420490107001":53,"420490001002":53,"420490112023":53,"420490005002":53,"420490117012":43,"420490115051":43,"420490117022":43,"421239703004":43,"420490117023":43,"420490103033":43,"420490103032":43,"420490027004":43,"420490007003":43,"420490117011":43,"420490110015":43,"360130301002":32,"420490017001":32,"420490121001":32,"…	2023-07-01 00:00:00-04:00	2023-08-01 00:00:00-04:00
222-222@63v-v7w-7h5	12437	5771	{"420490004002":231,"420490114002":81,"420490121001":70,"420490103011":58,"420490004001":58,"420490003002":58,"420490115051":47,"421239703004":47,"420490107001":47,"420490104002":47,"420490121002":47,"420490117012":47,"420490108001":47,"420490117023":47,"420490104001":47,"420490006002":47,"420490109033":47,"420490002002":47,"420490123005":35,"420490010004":35,"420490005001":35,"421239704003":35,"…	2023-08-01 00:00:00-04:00	2023-09-01 00:00:00-04:00
222-222@63v-v7w-7h5	9686	4511	{"420490004002":128,"420490001002":59,"420490108001":47,"420490006001":47,"420490102012":47,"420490112025":47,"420490117012":35,"390351322001":35,"420490123005":35,"420490005002":35,"420490112023":35,"420490112013":35,"420490103032":35,"420490102024":35,"420490110014":35,"420490010001":35,"420490115051":35,"420490110023":35,"420490027004":35,"420490006002":35,"420490111011":35,"420490104001":35,"…	2023-09-01 00:00:00-04:00	2023-10-01 00:00:00-04:00
222-222@63v-v7w-7h5	9703	4523	{"420490004002":118,"420490104002":59,"420490003002":59,"420490109041":50,"420490104001":50,"420490109023":50,"420490105001":50,"420490114002":40,"420490107001":40,"420490117012":40,"420490004001":40,"420490110014":40,"420490112023":40,"420490103032":40,"420490005001":30,"420490020002":30,"420490111022":30,"420490109034":30,"420490112025":30,"420490108002":30,"420490114003":30,"420490003001":30,"…	2023-10-01 00:00:00-04:00	2023-11-01 00:00:00-04:00
222-222@63v-v7w-7h5	8983	4071	{"420490004002":98,"420490005002":71,"420490016002":54,"420490104001":54,"420490114002":54,"420490001002":45,"420490105001":45,"420490103011":36,"420490103012":36,"420490114003":36,"420490004001":36,"420490117012":36,"420490025002":36,"420490109021":27,"420490102012":27,"420391101002":27,"420490112023":27,"420391108001":27,"420490109034":27,"420490118013":27,"420490011002":27,"420490108001":27,"4…	2023-11-01 00:00:00-04:00	2023-12-01 00:00:00-05:00
224-226@63d-4wd-xh5	1639	562	{"420512608002":78,"420512608003":39,"420030203001":39,"420512607001":30,"420512609001":20,"420512607002":20,"420512606001":20,"420512606002":20,"420512631001":20,"420512604023":20,"420512606003":20,"420512626002":20,"420512609002":20,"420099609002":10,"421298069001":10,"420512610001":10,"420512628003":10,"420512604022":10,"420034507001":10,"450510405002":10,"420512607003":10,"420512609003":10,"4…	2023-08-01 00:00:00-04:00	2023-09-01 00:00:00-04:00
224-226@63d-4wd-xh5	1179	426	{"420512607002":48,"420512604023":48,"420030203001":36,"420512608002":36,"420512631001":24,"420512626002":24,"420512608003":24,"420512606002":24,"420512619002":12,"420512605001":12,"420035214012":12,"420512633001":12,"420512610001":12,"420512605003":12,"420512608001":12,"420512606003":12,"420639622002":12,"420333301004":12,"420512614012":12,"420512628003":12,"420512605004":12}	2023-09-01 00:00:00-04:00	2023-10-01 00:00:00-04:00
224-226@63d-4wd-xh5	1197	478	{"420512608002":34,"420512608003":34,"420512626002":34,"420512630001":23,"420512604011":23,"420512607002":23,"121270826051":23,"420512605004":23,"420512605001":23,"420030203001":23,"420512616002":23,"421298025001":12,"420512609001":12,"420512602002":12,"420512609002":12,"420512629003":12,"390599780001":12,"420512603002":12,"421298063001":12,"420030902002":12,"420512633001":12,"420512628003":12,"4…	2023-10-01 00:00:00-04:00	2023-11-01 00:00:00-04:00
224-226@63d-4wd-xh5	1281	531	{"420512626002":40,"420512604023":30,"420512608002":30,"420512608003":30,"421298067002":20,"420512607003":20,"420512626001":20,"420512623002":20,"420512631001":20,"420512619002":20,"420512610001":10,"420512606003":10,"421298063001":10,"421298065002":10,"420512619003":10,"420512604011":10,"420599705021":10,"420512603002":10,"420512607002":10,"420030203001":10,"420512633001":10,"420512628004":10,"4…	2023-11-01 00:00:00-04:00	2023-12-01 00:00:00-05:00
224-226@63d-4wd-xh5	1217	460	{"420512608002":82,"420512609002":37,"420512607002":28,"421298068001":19,"420512609003":19,"420512608003":19,"420512605004":19,"420512633001":19,"420512619003":10,"420030203001":10,"420210110002":10,"420512604023":10,"420512603002":10,"420512623002":10,"420512605003":10,"420512626002":10,"421298031001":10,"420512603001":10,"421298084012":10,"420512607001":10,"421298065001":10}	2023-01-01 00:00:00-05:00	2023-02-01 00:00:00-05:00
224-226@63d-4wd-xh5	1169	464	{"420512608002":61,"420512608003":53,"420512607001":31,"420512607002":23,"420030203001":16,"420512617001":16,"420512623003":16,"420512606002":16,"420512626001":16,"420512606003":16,"420512619003":16,"420512614021":16,"420512615001":8,"420512604011":8,"420512633001":8,"421298068001":8,"420512612001":8,"420039812001":8,"420512608001":8,"420512609003":8,"240217510033":8,"540259506002":8,"42003521200…	2023-02-01 00:00:00-05:00	2023-03-01 00:00:00-05:00
224-226@63d-4wd-xh5	1157	455	{"420512608003":55,"420512608002":37,"420512606003":28,"420512633001":19,"420512616002":19,"420512607002":19,"420512621002":19,"421298074024":10,"420512605004":10,"421110208002":10,"421298060001":10,"421298065001":10,"420512622002":10,"420512605003":10,"420512604012":10,"420030203001":10,"420512607001":10,"421298072002":10,"420035237014":10,"421059503003":10,"420512607003":10}	2023-03-01 00:00:00-05:00	2023-04-01 00:00:00-04:00
224-226@63d-4wd-xh5	1090	392	{"420512608003":26,"420512606003":26,"420512608002":26,"420512607002":26,"420034843002":18,"420030203001":18,"420512633001":18,"420512609003":18,"420512605001":9,"420512621002":9,"420512604011":9,"420512606002":9,"420512622001":9,"421110202002":9,"421298026003":9,"420512604023":9}	2023-04-01 00:00:00-04:00	2023-05-01 00:00:00-04:00
224-226@63d-4wd-xh5	1323	477	{"420512608002":58,"420512607003":29,"420512608003":29,"420512607002":29,"420512626002":20,"420512606003":20,"420512609002":20,"420512626001":20,"421298069003":20,"420512633001":20,"420030203001":10,"420512617001":10,"390070007022":10,"420490112014":10,"421298028002":10,"421298065001":10,"420512621002":10,"420512612001":10,"420210120002":10,"540610104002":10}	2023-05-01 00:00:00-04:00	2023-06-01 00:00:00-04:00
224-226@63d-4wd-xh5	1208	384	{"420512626002":37,"420512608002":28,"420512606003":28,"420512607002":28,"420370503003":19,"420512607003":19,"420512609002":19,"420512633001":19,"420030203001":19,"420512608003":19,"540490212003":10,"420030405002":10,"420750023002":10,"420639622002":10,"420512604023":10,"420512606001":10,"391559317001":10,"420512605004":10}	2023-06-01 00:00:00-04:00	2023-07-01 00:00:00-04:00
224-226@63d-4wd-xh5	1406	451	{"420512608002":63,"420512608003":42,"420512626002":32,"420512606003":32,"420512607002":21,"420030203001":21,"420512606002":21,"420512625001":11,"420512604023":11,"421298074011":11,"420512620002":11,"420912040023":11,"420512610002":11,"420512604022":11,"420512609001":11,"420076048002":11,"421298061001":11,"420512607001":11,"420010316001":11,"420039806001":11,"421298065002":11,"420512605002":11,"4…	2023-07-01 00:00:00-04:00	2023-08-01 00:00:00-04:00
zzw-222@63c-49g-gkz	3401	1494	{"420512620002":52,"420512622001":46,"420512626002":33,"420512615001":33,"420512625002":33,"420512619003":33,"420512632001":33,"420512617002":33,"420512621002":33,"420512617001":26,"420512612001":26,"420512622002":26,"420512614012":26,"420512623002":20,"420512612002":20,"420512619001":20,"420512614011":20,"420512618002":20,"420512621001":20,"420512626001":13,"420512609003":13,"421298076002":13,"4…	2023-01-01 00:00:00-05:00	2023-02-01 00:00:00-05:00
zzw-222@63c-49g-gkz	3630	1519	{"420512622001":54,"420512615001":42,"420512621002":42,"420512620002":36,"420512616001":30,"420512619003":30,"420512622002":30,"420512627013":24,"420512614011":24,"420512618001":24,"420512629004":24,"420512623003":24,"420512622003":24,"420512619002":24,"420199123041":18,"420512614012":18,"420512613001":18,"420512620001":18,"420599701002":18,"421298063001":18,"420512632001":18,"420512624001":18,"4…	2023-02-01 00:00:00-05:00	2023-03-01 00:00:00-05:00
zzw-222@63c-49g-gkz	3328	1434	{"420512622001":53,"420512612002":40,"420512615001":34,"420512622002":34,"420512626002":34,"420512621002":34,"420512620002":34,"420512628003":34,"420512609001":27,"420512619002":27,"420512618001":27,"420512613001":27,"420512609002":27,"420512628004":27,"420512604023":27,"420512625002":27,"420512614012":20,"420512614021":20,"420512631004":20,"420512613002":20,"420512625001":20,"420512626001":20,"4…	2023-03-01 00:00:00-05:00	2023-04-01 00:00:00-04:00
zzw-222@63c-49g-gkz	3649	1545	{"420512622001":69,"420512612002":56,"420512622002":44,"420512629004":31,"420512623002":31,"420512612001":25,"420512613002":25,"420512619002":25,"420512625001":25,"420512625002":25,"420512620002":25,"420512621001":25,"420512619003":19,"420512628004":19,"420512609002":19,"420512632001":19,"420512626001":19,"420512621002":19,"420512631004":19,"420512615001":19,"420512633001":19,"420512632002":19,"4…	2023-04-01 00:00:00-04:00	2023-05-01 00:00:00-04:00
zzw-222@63c-49g-gkz	3434	1565	{"420512619002":64,"420512622002":50,"420512612002":43,"420512622001":36,"420512617001":36,"420512621002":29,"420599703002":29,"420512620002":29,"420512629002":29,"420512618001":29,"420512627022":29,"420512623002":29,"420512623001":22,"420512629003":22,"420512613003":22,"420512615001":22,"420512614022":22,"420512613002":22,"420512620003":22,"420512617002":22,"420512610002":22,"421298069001":22,"4…	2023-05-01 00:00:00-04:00	2023-06-01 00:00:00-04:00
zzw-222@63c-49g-gkz	4000	1828	{"420512622001":77,"420512620002":63,"420512619002":49,"420512628003":42,"420512614022":35,"420512617001":35,"420512615001":28,"420512618002":28,"420512626002":28,"420512625001":21,"420512624001":21,"420512627021":21,"420512609003":21,"420512621002":21,"420512620003":21,"420512614021":21,"420512619003":21,"420512620001":21,"420512618001":21,"420512623002":14,"420512626001":14,"421257921002":14,"4…	2023-06-01 00:00:00-04:00	2023-07-01 00:00:00-04:00
zzw-222@63c-49g-gkz	4280	1905	{"420512622001":50,"420512619002":50,"420512627021":50,"420512616002":43,"420512620002":43,"420512621001":36,"420512614021":29,"420512622002":29,"420512625001":29,"420512626002":29,"420512631003":29,"420512618002":29,"420512623003":29,"420512630002":29,"420512617001":22,"420599701003":22,"420512615002":22,"420512607002":22,"420512624001":22,"420512612002":22,"420512628003":22,"420512604023":22,"4…	2023-07-01 00:00:00-04:00	2023-08-01 00:00:00-04:00
zzw-222@63c-49g-gkz	4096	1884	{"420512628003":52,"420512622001":45,"420512620002":45,"420512615001":45,"420512629004":38,"420512630001":38,"420512622002":38,"420512619002":38,"420512625001":38,"420512612001":30,"420512628002":30,"420512631001":30,"420512627021":30,"540610102011":23,"420512629001":23,"420512631003":23,"420512614021":23,"420512618002":23,"420512614012":23,"420512630002":23,"420512623002":23,"420512610001":23,"4…	2023-08-01 00:00:00-04:00	2023-09-01 00:00:00-04:00
zzw-222@63c-49g-gkz	4037	1705	{"420512620002":71,"420512622001":45,"420512628003":45,"420512621001":33,"420512619003":33,"420512628002":26,"420512623002":26,"420512624001":26,"420512629004":26,"420512616002":26,"420512627021":20,"420512608002":20,"420512612001":20,"420512613002":20,"420512618002":20,"420512619002":20,"420512630001":20,"420512612002":20,"420512610002":13,"420512613003":13,"420512631001":13,"420512621002":13,"4…	2023-09-01 00:00:00-04:00	2023-10-01 00:00:00-04:00
zzw-222@63c-49g-gkz	3489	1466	{"420512619002":47,"420512620002":47,"420512628003":41,"420512622002":30,"420512621001":24,"420512626002":24,"420512630001":24,"420512623002":24,"420512629004":24,"420512622001":24,"420512624001":24,"420512613003":18,"421110219021":18,"420512607003":18,"420512622003":18,"420512614021":18,"420512612002":18,"420599708001":18,"420512617001":18,"420512625001":18,"420512627013":12,"420512613002":12,"3…	2023-10-01 00:00:00-04:00	2023-11-01 00:00:00-04:00
zzw-222@63c-49g-gkz	3248	1325	{"420512619002":35,"420512622002":30,"420512628003":30,"420512619003":30,"420512628002":30,"420512617001":24,"420512622001":24,"420512625001":24,"420512612001":24,"420512620002":24,"420512618002":18,"420512610001":18,"420512623002":18,"420512629004":18,"420512620001":18,"420512624001":18,"420512631001":18,"420512621001":18,"420512614022":18,"371830540131":18,"420512626001":18,"540610113001":18,"4…	2023-11-01 00:00:00-04:00	2023-12-01 00:00:00-05:00
zzw-222@63s-vmg-mc5	5951	2953	{"420550109001":156,"420550104004":60,"420550106003":60,"420550106001":60,"420410131014":52,"420550110003":52,"420550101003":52,"420550108003":45,"420550113022":45,"420550112003":38,"420550104002":38,"420550113012":38,"420550106002":38,"420550108002":30,"420550116001":30,"420550105004":30,"420550117002":30,"420550120004":30,"240430103001":30,"420550119003":30,"420550113011":30,"420550119001":30,"…	2023-07-01 00:00:00-04:00	2023-08-01 00:00:00-04:00
zzw-222@63s-vmg-mc5	5925	2893	{"420550109001":196,"420550106002":51,"420550113022":44,"420550110003":44,"420550106003":44,"420410131014":44,"420550108003":44,"420550106001":44,"420550103004":44,"420550104002":37,"420550120004":37,"420550107005":37,"420550110001":29,"420550103003":29,"420550108002":29,"420550104004":29,"420550113012":29,"420010302001":22,"420550124002":22,"420550103002":22,"420550116001":22,"420550105001":22,"…	2023-08-01 00:00:00-04:00	2023-09-01 00:00:00-04:00
zzw-222@63s-vmg-mc5	5102	2351	{"420550109001":172,"420550106001":62,"420550103004":55,"420410131014":48,"420550106002":42,"420550113022":35,"420550106003":35,"420410131022":28,"420550113012":28,"420550103003":28,"420579601001":28,"420550117002":28,"420550112001":21,"420550102002":21,"420550105002":21,"420410131012":21,"420550104004":21,"420550103002":21,"420550102001":21,"420410132002":21,"420550117004":21,"420550114004":21,"…	2023-09-01 00:00:00-04:00	2023-10-01 00:00:00-04:00
zzw-222@63s-vmg-mc5	4305	1964	{"420550109001":147,"420550106002":54,"420550103003":41,"420550107005":41,"420550112001":34,"420550109002":34,"420550103004":34,"420550105002":27,"420550103002":27,"420550106001":27,"420550113012":27,"420550105003":27,"420550103001":21,"420410132002":21,"420550114004":21,"420550105001":21,"420550113022":21,"420010304001":21,"420550102001":21,"181730306001":14,"240037409005":14,"420550103005":14,"…	2023-10-01 00:00:00-04:00	2023-11-01 00:00:00-04:00
zzw-222@63s-vmg-mc5	4118	1814	{"420550109001":99,"420550104002":47,"420550107005":41,"420550106001":41,"420550108003":35,"420550106002":35,"420550120004":35,"420410131014":30,"420550105002":24,"420550108002":24,"420550113022":24,"420550112001":24,"420550112003":24,"420550104004":24,"420550106003":24,"420550103003":24,"420550110001":18,"420550113012":18,"420550103002":18,"420550105003":18,"420550117002":18,"420550114005":18,"4…	2023-11-01 00:00:00-04:00	2023-12-01 00:00:00-05:00
zzw-222@63s-vmg-mc5	4211	1814	{"420550109001":184,"420410131014":53,"420550113022":46,"420550119003":40,"420550106001":33,"420550104004":33,"420550110003":33,"420550114002":33,"420550104002":33,"420550106002":33,"420550112003":33,"420550101003":33,"420550111001":27,"420550125012":27,"420550110002":27,"420550103003":27,"420550109003":27,"420550103004":27,"420550104003":27,"420550113012":27,"420550108002":27,"420410131012":27,"…	2023-01-01 00:00:00-05:00	2023-02-01 00:00:00-05:00
zzw-222@63s-vmg-mc5	3746	1693	{"420550106001":69,"420550105002":62,"420550110003":62,"420410131014":48,"420550112002":41,"420550112003":41,"420550117004":35,"420550104002":35,"420550109001":35,"420550105003":35,"420550105004":28,"420550106003":28,"420550104004":28,"420550113022":28,"420550114002":28,"420550106002":28,"420550103003":28,"420410127022":28,"420550119003":28,"420550116001":21,"420550125012":21,"420550113012":21,"4…	2023-02-01 00:00:00-05:00	2023-03-01 00:00:00-05:00
zzw-222@63s-vmg-mc5	4483	2134	{"420550109001":104,"420550106001":72,"420550105002":72,"420550113022":46,"420550108002":39,"420550108003":33,"420550103003":33,"420550119003":33,"420550109003":33,"420410131014":33,"420550104004":33,"420550105003":26,"420550110003":26,"420550104002":26,"420550112002":26,"420550111002":26,"420550115002":26,"420550117004":26,"420550106002":26,"420550125012":26,"420550112003":20,"420550103001":20,"…	2023-03-01 00:00:00-05:00	2023-04-01 00:00:00-04:00
zzw-222@63s-vmg-mc5	4080	2010	{"420550109001":113,"420550108002":47,"420550110003":47,"420550113012":40,"420550105002":40,"420550106001":40,"420550113022":40,"420550119003":40,"420410132003":33,"420550106002":27,"420550104004":27,"420550106003":27,"420550114002":27,"420550112001":27,"420550103002":27,"420550117004":27,"420550112003":27,"420550108003":20,"420550112002":20,"420550119004":20,"420550103003":20,"420550101003":20,"…	2023-04-01 00:00:00-04:00	2023-05-01 00:00:00-04:00
zzw-222@63s-vmg-mc5	3734	1907	{"420550109001":102,"420410131014":63,"420550106001":47,"420550122002":40,"420550112002":40,"420550105002":40,"420550113022":40,"420550117002":40,"420550110003":40,"420550113012":32,"420550109002":32,"420550109003":32,"420550105001":32,"420550119003":32,"420550120004":32,"420579601001":24,"420550103004":24,"420550104004":24,"420550111002":24,"420550108003":24,"420550115002":24,"420410131012":24,"…	2023-05-01 00:00:00-04:00	2023-06-01 00:00:00-04:00
zzw-222@63s-vmg-mc5	5563	2703	{"420550109001":117,"420550108003":73,"420550106001":59,"420550113012":51,"420550113022":51,"420550112003":44,"420410131014":44,"420550106002":44,"420550104004":44,"420550105002":44,"420550110003":44,"420550102002":37,"420550114002":37,"420550104002":37,"420550112001":37,"420550106003":30,"420550120003":30,"420550117004":30,"420550120004":30,"420550103004":30,"420550116001":22,"420550101003":22,"…	2023-06-01 00:00:00-04:00	2023-07-01 00:00:00-04:00
222-222@63s-s9y-mx5	1982	862	{"420550125012":68,"420550123003":49,"420550124002":43,"420550125011":43,"420550123001":31,"420550122001":31,"420550119004":25,"420550124001":25,"420550123002":25,"420550119003":25,"420550121002":19,"420550122002":19,"240217528011":13,"420010304005":13,"240430002002":13,"420550116003":13,"420550104004":13,"420550117002":13,"240430112023":13,"420010317002":13,"420010314022":13,"240430111004":13,"4…	2023-01-01 00:00:00-05:00	2023-02-01 00:00:00-05:00
222-222@63s-s9y-mx5	1879	871	{"420550125012":72,"420550123003":66,"420550125011":42,"420550124002":36,"420550122002":30,"420550123001":30,"420550122001":30,"420550119003":24,"420550125021":18,"420550123002":18,"420550105002":12,"420410131022":12,"420550120004":12,"420550117002":12,"420410132003":12,"420550120005":12,"240217510033":12,"420550125022":12,"240430112023":12,"420550115002":12,"240217402003":12,"240430002002":12,"4…	2023-02-01 00:00:00-05:00	2023-03-01 00:00:00-05:00
222-222@63s-s9y-mx5	2032	987	{"420550125012":86,"420550124002":62,"420550123001":43,"420550123003":43,"420550119004":37,"420550124001":25,"420550119002":25,"420550122001":25,"420550123002":25,"420550125022":25,"420550121002":19,"420550125021":19,"420550125011":19,"420550120005":19,"240430112023":13,"420550115002":13,"420550117002":13,"420550109001":13,"420550107005":13,"420010316003":13,"420550122002":13,"420550116003":13,"4…	2023-03-01 00:00:00-05:00	2023-04-01 00:00:00-04:00
222-222@63s-s9y-mx5	2030	1002	{"420550125012":67,"420550122002":37,"420550123003":37,"420550125021":37,"420550121002":31,"420550123002":31,"420550125022":31,"420550120005":25,"420550125011":25,"420550121001":25,"420010316003":19,"420550124002":19,"420550117002":19,"420550120004":19,"420550119002":19,"420550124001":13,"240430113013":13,"420550122001":13,"420550123001":13,"420550109001":13,"240430002001":13,"240430112023":13,"4…	2023-04-01 00:00:00-04:00	2023-05-01 00:00:00-04:00
222-222@63s-s9y-mx5	2105	1062	{"420550125012":82,"420550123002":50,"420550125011":50,"420550123003":38,"420550122002":38,"420550122001":38,"420550121001":25,"420550125022":19,"420550118001":19,"420550124002":19,"420550121002":19,"240430113013":19,"420010316003":19,"420550117002":19,"420550113022":19,"240430112023":13,"240217530016":13,"240430111004":13,"420550115002":13,"420550125021":13,"420410131022":13,"420550120005":13,"4…	2023-05-01 00:00:00-04:00	2023-06-01 00:00:00-04:00
222-222@63s-s9y-mx5	2261	1148	{"420550125012":66,"420550124001":53,"420550124002":47,"420550122002":47,"420550123003":40,"420550125011":33,"420550125022":27,"420550123002":27,"240430113013":27,"420550107002":27,"420550109001":27,"420010316003":20,"420550120004":20,"420550113022":20,"420550108003":20,"420550121002":14,"420550117002":14,"420550121001":14,"420550120002":14,"420550106001":14,"420550116001":14,"245102201001":14,"4…	2023-06-01 00:00:00-04:00	2023-07-01 00:00:00-04:00
222-222@63s-s9y-mx5	2935	1450	{"420550125012":88,"420550124002":70,"420550123003":57,"420550123001":51,"420550122002":51,"420550125011":44,"420550120005":38,"420550121001":26,"420010316003":26,"420550124001":26,"420550125021":19,"420550115003":19,"420550120001":19,"420550110003":19,"420550123002":19,"420550120004":19,"240054511001":13,"420550120002":13,"420010304004":13,"420550108003":13,"420550113022":13,"420750038002":13,"4…	2023-07-01 00:00:00-04:00	2023-08-01 00:00:00-04:00
222-222@63s-s9y-mx5	2411	1185	{"420550125012":72,"420550122002":53,"420550123001":46,"420550125011":40,"420550122001":40,"420550124002":33,"420550117002":33,"420550120004":33,"420550123002":27,"240430103003":20,"420010317002":20,"420550123003":20,"240430112023":20,"420550125022":20,"420550118001":14,"420550118003":14,"420550120003":14,"420550121002":14,"420550124001":14,"131210123003":14,"420550115002":14,"420550115003":14,"4…	2023-08-01 00:00:00-04:00	2023-09-01 00:00:00-04:00
222-222@63s-s9y-mx5	2223	1062	{"420550125012":93,"420550122001":38,"420550122002":38,"420550125011":31,"420550123002":25,"420550124002":25,"420550123001":25,"420550117002":19,"420550120004":19,"420010316003":19,"420550121001":19,"420550121002":19,"420550123003":19,"420550118001":13,"420550109001":13,"420550113022":13,"420550108002":13,"420550116003":13,"420550119004":13,"420550119003":13,"420550124001":13,"240430101001":13,"3…	2023-09-01 00:00:00-04:00	2023-10-01 00:00:00-04:00
222-222@63s-s9y-mx5	1987	913	{"420550125012":70,"420550122001":41,"420550123001":30,"420550125011":30,"420550120004":24,"420550120005":24,"420550124002":24,"420550123003":18,"240217530016":18,"420550125022":18,"420550109001":18,"240430112023":18,"420550119004":18,"240430103003":12,"240430106003":12,"420550117002":12,"420550123002":12,"420010316003":12,"240430010011":12,"420550102002":12,"420550113022":12,"420550125021":12,"4…	2023-10-01 00:00:00-04:00	2023-11-01 00:00:00-04:00
222-222@63s-s9y-mx5	1642	761	{"420550125012":91,"420550122001":29,"420550123003":29,"420550125021":29,"420550124002":23,"420550117002":23,"420550123001":23,"420550121002":23,"420550125011":18,"420550118001":18,"420550120004":18,"420550119003":18,"240430113013":12,"420550121001":12,"420550122002":12,"420550113022":12,"420550107001":12,"240217530016":12,"240430112023":12,"420550123002":12,"420270110003":6,"470090113011":6,"540…	2023-11-01 00:00:00-04:00	2023-12-01 00:00:00-05:00
222-228@63s-v9y-q4v	721	349	{"420579601001":41,"420550101003":21,"420579601002":21,"420579602001":14,"420579602004":14,"420131015002":14,"420099608003":14,"420579603003":14,"420550115001":14,"420619511002":7,"420270116001":7,"420130116001":7,"420579603001":7,"420550109001":7,"420550120006":7,"420550101001":7,"420619512003":7,"420410127011":7}	2023-01-01 00:00:00-05:00	2023-02-01 00:00:00-05:00
222-228@63s-v9y-q4v	674	291	{"420579601001":29,"420579603003":23,"420550101003":23,"420579601003":18,"420579603001":12,"420099608003":12,"420550109001":6,"420410127022":6,"420619512005":6,"420579601002":6,"420550115005":6,"420619511002":6,"511079801001":6,"420619512003":6,"420619513001":6,"420010314011":6,"420550115001":6,"420579603002":6}	2023-02-01 00:00:00-05:00	2023-03-01 00:00:00-05:00
222-228@63s-v9y-q4v	723	294	{"420579601001":51,"420099608003":17,"420550101003":12,"420619512002":12,"420579602001":12,"420550117003":12,"420579601003":6,"420579602004":6,"420010314011":6,"420619512005":6,"420579602002":6,"420579603003":6,"420550114002":6,"420579601002":6,"420579602003":6,"420550115006":6,"420579603001":6,"420099604002":6,"420550119003":6,"420550120006":6,"421110204002":6,"420619513001":6,"510150709002":6,"…	2023-03-01 00:00:00-05:00	2023-04-01 00:00:00-04:00
222-228@63s-v9y-q4v	827	264	{"420579601001":30,"420579602003":9,"420550101003":9,"420550117002":9,"420579603003":9,"420579601002":9,"420579601003":9,"420619511001":9,"420619511002":5,"250235081012":5,"240430103001":5,"420550101001":5,"420619512001":5,"240230005003":5,"420579602001":5,"240430108022":5,"420099610002":5,"420619512003":5,"420550115001":5,"420579603001":5}	2023-04-01 00:00:00-04:00	2023-05-01 00:00:00-04:00
222-228@63s-v9y-q4v	814	234	{"420579601001":39,"420619512001":13,"420550101003":9,"420550113023":9,"420619512005":9,"420579601003":9,"420579602001":9,"420619511001":9,"420579602003":9,"100050508033":5,"420579602004":5,"420579601002":5,"420619512003":5,"420850327012":5,"420010314011":5,"240430103001":5,"420130110021":5,"420619509001":5,"420579603001":5,"420550115002":5,"420619513001":5,"420250201053":5,"420550116002":5}	2023-05-01 00:00:00-04:00	2023-06-01 00:00:00-04:00
222-228@63s-v9y-q4v	972	261	{"420579601001":43,"420579602003":19,"420619512001":15,"420099605002":15,"420579603001":10,"420550114001":10,"420579601003":10,"420550101003":5,"420579603004":5,"420579603003":5,"420619512003":5,"240430103001":5,"420619509001":5,"420730001001":5,"120950171071":5,"420579602001":5,"420619511002":5,"420579602002":5,"420430225013":5,"420550101002":5,"420010305001":5,"100050511032":5,"420099604002":5,…	2023-06-01 00:00:00-04:00	2023-07-01 00:00:00-04:00
222-228@63s-v9y-q4v	962	247	{"420579601001":38,"420619512003":24,"420579602003":24,"420619513001":19,"420579602002":19,"420579601003":15,"420619512001":10,"420550101003":10,"420099605002":10,"420550117002":5,"100050508033":5,"420619508004":5,"420099601002":5,"420099608003":5,"420579603001":5,"420550118001":5,"240010002002":5,"420579602001":5,"240430107002":5,"420550101001":5,"420990301001":5,"360594056002":5}	2023-07-01 00:00:00-04:00	2023-08-01 00:00:00-04:00
222-228@63s-v9y-q4v	987	273	{"420579601001":41,"420579602001":19,"420579601003":19,"420579602003":10,"421330202211":10,"420619512003":10,"420619512001":10,"420850327012":10,"420579603001":10,"420550104002":10,"390998112001":5,"240430107002":5,"420099601001":5,"420550115001":5,"240430105001":5,"420550105002":5,"390351311022":5,"371330004012":5,"420410127011":5,"130639800001":5,"420550101001":5,"420010314011":5,"420131015002"…	2023-08-01 00:00:00-04:00	2023-09-01 00:00:00-04:00
222-228@63s-v9y-q4v	617	184	{"420579602001":21,"420579601001":21,"420579602003":16,"420579601003":16,"420579603003":16,"420619511002":11,"420579601002":11,"540659710002":6,"420550105002":6,"420550107001":6,"420131015002":6,"420410127011":6,"420410113012":6,"100050508033":6,"420619512003":6,"420410127021":6,"420619509002":6,"420619512001":6,"420550117001":6,"471550805003":6,"080050067122":6,"360594056002":6}	2023-09-01 00:00:00-04:00	2023-10-01 00:00:00-04:00
222-228@63s-v9y-q4v	496	156	{"420579601001":25,"420619512003":7,"100050508033":7,"420579601003":7,"420410127021":7,"240217530023":7,"420410113012":7,"240037012003":7,"420550101001":7,"420579601002":7,"420579602003":7,"420131015002":7,"420619511002":7,"420619512001":7,"517900006002":7}	2023-10-01 00:00:00-04:00	2023-11-01 00:00:00-04:00
222-228@63s-v9y-q4v	482	153	{"420579601001":34,"420579602004":14,"420579601002":14,"420579602003":7,"420619512001":7,"420579601003":7,"420099605002":7,"420579603001":7,"420619512003":7,"420131015002":7}	2023-11-01 00:00:00-04:00	2023-12-01 00:00:00-05:00
223-222@63c-6c3-n89				2023-07-01 00:00:00-04:00	2023-08-01 00:00:00-04:00
223-222@63c-6c3-n89				2023-08-01 00:00:00-04:00	2023-09-01 00:00:00-04:00
223-222@63c-6c3-n89				2023-09-01 00:00:00-04:00	2023-10-01 00:00:00-04:00
223-222@63c-6c3-n89				2023-10-01 00:00:00-04:00	2023-11-01 00:00:00-04:00
223-222@63c-6c3-n89				2023-11-01 00:00:00-04:00	2023-12-01 00:00:00-05:00
223-222@63c-6c3-n89				2023-01-01 00:00:00-05:00	2023-02-01 00:00:00-05:00
223-222@63c-6c3-n89				2023-02-01 00:00:00-05:00	2023-03-01 00:00:00-05:00
223-222@63c-6c3-n89				2023-03-01 00:00:00-05:00	2023-04-01 00:00:00-04:00
223-222@63c-6c3-n89				2023-04-01 00:00:00-04:00	2023-05-01 00:00:00-04:00
223-222@63c-6c3-n89				2023-05-01 00:00:00-04:00	2023-06-01 00:00:00-04:00
223-222@63c-6c3-n89				2023-06-01 00:00:00-04:00	2023-07-01 00:00:00-04:00
22n-22b@63p-qdq-wrk	217	195	{"420099601001":87,"420879604003":87}	2023-01-01 00:00:00-05:00	2023-02-01 00:00:00-05:00
22n-22b@63p-qdq-wrk	204	185	{"420619513001":55,"420619506002":55,"420879604003":55}	2023-02-01 00:00:00-05:00	2023-03-01 00:00:00-05:00
22n-22b@63p-qdq-wrk	180	180	{"420619505001":29,"420619504001":29,"420619509003":29,"420619512001":29,"420619506001":29}	2023-03-01 00:00:00-05:00	2023-04-01 00:00:00-04:00
22n-22b@63p-qdq-wrk	193	193	{"420619509003":52,"420619505002":52,"420619510002":52}	2023-04-01 00:00:00-04:00	2023-05-01 00:00:00-04:00
22n-22b@63p-qdq-wrk	256	256	{"421330205222":205}	2023-05-01 00:00:00-04:00	2023-06-01 00:00:00-04:00
22n-22b@63p-qdq-wrk	228	213	{"420099607003":31,"100050501052":31,"420879604003":31,"420619509001":31,"420333308002":31}	2023-06-01 00:00:00-04:00	2023-07-01 00:00:00-04:00
22n-22b@63p-qdq-wrk	338	307	{"420879604003":271}	2023-07-01 00:00:00-04:00	2023-08-01 00:00:00-04:00
22n-22b@63p-qdq-wrk	287	265	{"420410127011":46,"420099607003":46,"420270113004":46,"420619504001":46,"420619501001":46}	2023-08-01 00:00:00-04:00	2023-09-01 00:00:00-04:00
22n-22b@63p-qdq-wrk	262	242	{"420099607003":210}	2023-09-01 00:00:00-04:00	2023-10-01 00:00:00-04:00
22n-22b@63p-qdq-wrk	181	181	{"420099607003":73,"420619504006":73}	2023-10-01 00:00:00-04:00	2023-11-01 00:00:00-04:00
22n-22b@63p-qdq-wrk	132	132	{"420619512001":53,"420130112001":53}	2023-11-01 00:00:00-04:00	2023-12-01 00:00:00-05:00
222-222@63d-963-ndv	4313	1921	{"420639608002":135,"420639616002":61,"420639609002":54,"420639607003":48,"420639605002":34,"420639607002":34,"420639608001":34,"420639609001":34,"420639607004":34,"420639608003":27,"420210119004":27,"420639617001":27,"420130110021":27,"420639606003":27,"420639613002":27,"420639616001":21,"420639611021":21,"420639619001":21,"420639611013":21,"420639607001":21,"420639612002":21,"420639605003":21,"…	2023-01-01 00:00:00-05:00	2023-02-01 00:00:00-05:00
222-222@63d-963-ndv	4108	1771	{"420639608002":84,"420639608001":58,"420639607003":52,"420639607004":52,"420639605002":39,"420130110021":33,"420639610001":33,"420639609001":26,"420639612002":26,"420639608003":26,"420639607001":26,"420639601003":26,"420639616002":20,"420059517002":20,"420639617001":20,"420210116003":20,"420639611012":20,"420639616001":20,"420639611022":20,"420639616003":20,"420210102001":13,"420059516002":13,"4…	2023-02-01 00:00:00-05:00	2023-03-01 00:00:00-05:00
222-222@63d-963-ndv	4832	1928	{"420639608002":77,"420639607003":77,"420639607004":64,"420639616002":64,"420639608001":45,"420639612002":32,"420659511001":26,"420639613003":26,"420639606001":26,"420639605002":26,"420639607001":26,"420059517002":20,"420639613002":20,"420210119002":20,"420639608003":20,"420639607002":20,"420210124001":20,"420639615001":20,"421298083003":20,"420333319001":20,"420059510003":20,"420639606003":20,"4…	2023-03-01 00:00:00-05:00	2023-04-01 00:00:00-04:00
222-222@63d-963-ndv	4296	1659	{"420639608002":79,"420639616002":72,"420639607003":58,"420639608001":50,"420639607004":50,"420639608003":43,"420639612002":43,"420639617001":36,"420639605002":29,"420639611013":29,"420639607002":29,"420639609002":29,"420639613002":29,"420639605003":22,"420639601003":22,"420639616003":22,"420639620003":22,"420639609001":22,"420639611012":15,"421298074023":15,"420639607001":15,"390430407004":15,"4…	2023-04-01 00:00:00-04:00	2023-05-01 00:00:00-04:00
222-222@63d-963-ndv	4447	1716	{"420639608002":127,"420639607004":83,"420639607003":83,"420639610001":60,"420130110021":53,"420639616002":45,"420639605002":45,"420639608001":38,"420639607002":38,"420639607001":38,"420639609002":30,"420639616003":30,"420639612002":23,"420639609001":23,"420639608003":23,"420639606001":15,"420639613003":15,"420199103013":15,"420512602003":15,"420639617002":15,"420639616001":15,"420639606002":15,"…	2023-05-01 00:00:00-04:00	2023-06-01 00:00:00-04:00
222-222@63d-963-ndv	4764	1856	{"420639608002":116,"420639607003":93,"420639608001":62,"420639612002":47,"420639610001":47,"420639613002":39,"420639607001":39,"420639616002":39,"420130110021":39,"420639606001":39,"420639608003":31,"420639616001":31,"420639611014":24,"420639620003":24,"420639607004":24,"420639607002":24,"420639604001":24,"420639619001":24,"420639606002":24,"420639609001":24,"420639613003":24,"420639611013":24,"…	2023-06-01 00:00:00-04:00	2023-07-01 00:00:00-04:00
222-222@63d-963-ndv	5161	2080	{"420639607003":98,"420639608001":98,"420639608002":91,"420639613002":53,"420639609002":46,"420639608003":38,"420639607004":31,"420639613003":31,"420639615002":31,"420639617001":31,"420639605002":31,"420639606003":31,"420639604004":31,"420639610001":31,"420639616002":31,"420639612002":23,"420639607002":23,"420639619001":23,"420639611013":23,"420639605003":23,"420130110021":23,"420059517002":16,"4…	2023-07-01 00:00:00-04:00	2023-08-01 00:00:00-04:00
222-222@63d-963-ndv	5226	2109	{"420639608002":134,"420639608001":92,"420639607003":71,"420639608003":50,"420639616002":43,"420639606003":43,"420639607004":43,"420639609002":43,"420639616003":36,"420639611012":36,"420639610001":36,"420639607002":29,"420639615001":29,"420059517002":29,"420639612002":29,"420639603002":29,"420639613002":29,"420639617001":22,"420639604001":22,"420639617002":22,"420639616001":22,"420639604004":22,"…	2023-08-01 00:00:00-04:00	2023-09-01 00:00:00-04:00
222-222@63d-963-ndv	4336	1787	{"420639608002":146,"420639608003":77,"420639609002":49,"420639613002":49,"420639606003":49,"420639616003":49,"420639607004":42,"420639610001":42,"420639616002":42,"420639606002":35,"420639608001":35,"420059517002":28,"420639607002":28,"420639605002":28,"420639616001":28,"420639603003":21,"420639607001":21,"420639611013":21,"420639615002":21,"420639617002":21,"420639609001":14,"420639603002":14,"…	2023-09-01 00:00:00-04:00	2023-10-01 00:00:00-04:00
222-222@63d-963-ndv	4043	1687	{"420639608002":104,"420639609002":58,"420639608003":52,"420639607004":46,"420639608001":39,"420639616001":39,"420639607003":39,"420639612002":33,"420639613002":33,"420639606003":33,"420639611013":33,"420639617001":26,"421298083003":26,"420639610001":26,"420639604003":20,"420639615001":20,"420639611022":20,"420639622002":20,"420639605002":20,"420130110021":20,"420639616003":20,"420210111001":20,"…	2023-10-01 00:00:00-04:00	2023-11-01 00:00:00-04:00
222-222@63d-963-ndv	3647	1558	{"420639608002":122,"420639607004":64,"420639608003":45,"420639616002":45,"420639616001":45,"420639609002":39,"420639608001":39,"421298083003":39,"420639613002":32,"420639611021":32,"420639618001":26,"420639612002":26,"420639613001":26,"420639610001":26,"420130110021":26,"420639606003":20,"420639607001":20,"420639605002":20,"420639616003":20,"420210118002":13,"420639618002":13,"420639615001":13,"…	2023-11-01 00:00:00-04:00	2023-12-01 00:00:00-05:00
zzw-222@63p-gry-4y9	1746	976	{"420659506005":194,"420659506003":86,"420059501004":65,"420659504001":43,"420659503003":43,"420333302004":43,"420333311001":43,"420659505001":43,"420535301004":43,"420333301004":22,"420659504003":22,"420333304003":22,"420659503001":22,"420659505002":22,"420659503005":22,"420130110021":22,"420710143001":22,"420311609001":22,"370139307001":22,"420311608002":22,"420311609002":22,"420311601011":22}	2023-07-01 00:00:00-04:00	2023-08-01 00:00:00-04:00
zzw-222@63p-gry-4y9	1900	1077	{"420659506004":76,"420659506005":46,"420659503003":31,"420659505001":31,"420659512003":31,"420535301001":31,"420659504001":31,"420333301001":31,"420659503002":31,"420333302004":31,"420659508002":31,"420311602004":31,"420059501004":31,"420659506001":31,"420659509004":16,"420535301003":16,"420311608002":16,"420333301004":16,"420659511004":16,"420333314021":16,"420659503005":16,"420659507003":16,"3…	2023-08-01 00:00:00-04:00	2023-09-01 00:00:00-04:00
zzw-222@63p-gry-4y9	1564	943	{"420659506003":70,"420659503002":70,"420659505001":70,"420659506005":70,"420059501004":47,"240253016023":47,"420659503003":47,"420659510001":24,"420550103004":24,"420659504001":24,"420659502003":24,"420659510002":24,"420710129003":24,"420333304003":24,"420535301004":24,"420659505002":24,"420333302003":24,"420099603002":24,"420311601022":24,"420333301004":24,"420535301001":24,"420659506004":24,"4…	2023-09-01 00:00:00-04:00	2023-10-01 00:00:00-04:00
zzw-222@63p-gry-4y9	1345	865	{"420059501004":87,"420659506005":65,"420659503002":65,"420850325015":44,"420311601022":44,"420333302004":44,"420659503003":44,"420659508001":44,"420659502003":44,"420333301001":44,"420333301004":22,"420659505001":22,"420659504003":22,"420659503001":22,"420659510002":22,"540779638004":22,"421212008002":22,"420659506004":22,"420659506001":22,"420659506002":22,"420199105001":22}	2023-10-01 00:00:00-04:00	2023-11-01 00:00:00-04:00
zzw-222@63p-gry-4y9	1405	867	{"420659506005":93,"420659503002":62,"420659505002":47,"420059501004":47,"420659506001":47,"420659503003":31,"420659506003":31,"420535301002":31,"420659506002":31,"420130110021":31,"420659504003":16,"420659504002":16,"420659502003":16,"484539800001":16,"420639603002":16,"420490112021":16,"420311609003":16,"390998136005":16,"420311608001":16}	2023-11-01 00:00:00-04:00	2023-12-01 00:00:00-05:00
zzw-222@63p-gry-4y9	1502	850	{"420659505002":66,"420311601022":53,"420659503002":40,"420659506005":40,"420659505001":40,"420659506003":40,"420659506004":27,"420535301004":27,"420659506001":27,"420659509002":27,"420659502003":27,"420535301001":14,"420333302004":14,"420333306002":14,"420311608002":14,"420659513002":14,"420311602002":14,"420130110021":14,"420639601003":14,"420659507002":14,"420333302001":14,"391336002002":14,"4…	2023-01-01 00:00:00-05:00	2023-02-01 00:00:00-05:00
zzw-222@63p-gry-4y9	1278	681	{"420659505002":62,"420659504002":47,"420659506005":31,"420659503002":31,"420659506004":31,"420333301004":31,"420311608001":31,"420659506002":16,"420311601022":16,"420479505002":16,"420659504001":16,"420535301004":16,"540759601022":16,"420311609001":16,"420333301001":16,"020900011001":16,"420535301001":16,"420333303001":16,"420659510001":16,"420130110021":16,"420659503003":16}	2023-02-01 00:00:00-05:00	2023-03-01 00:00:00-05:00
zzw-222@63p-gry-4y9	1422	686	{"420659506004":66,"420535301003":33,"420479504006":33,"420659505002":33,"420333301001":17,"420535301004":17,"421212011001":17,"420659503002":17,"420659505001":17,"420333301004":17,"420311601022":17,"420659503003":17,"420659510001":17,"420659502003":17,"420199115021":17,"420535301001":17,"420311601021":17,"516600003021":17,"420659506005":17,"420059501004":17,"420311606004":17,"420333302002":17,"4…	2023-03-01 00:00:00-05:00	2023-04-01 00:00:00-04:00
zzw-222@63p-gry-4y9	1330	667	{"420659506004":60,"420659511003":30,"420659506005":30,"420479504006":30,"420659503001":30,"420535302012":30,"420659503002":30,"420659505001":30,"420311608001":15,"420659504002":15,"420659504003":15,"420659509002":15,"420659510001":15,"420333301001":15,"420333304003":15,"420659506001":15,"420199127001":15,"371050303001":15,"420333312003":15,"420893003091":15,"420333301004":15,"420311609003":15,"4…	2023-04-01 00:00:00-04:00	2023-05-01 00:00:00-04:00
zzw-222@63p-gry-4y9	1583	777	{"420659503002":62,"420659506001":62,"420659506005":62,"420311601022":62,"420479513001":41,"420535301001":41,"420535302012":41,"420659505001":41,"420659503001":41,"391450036002":21,"420659502003":21,"420311609001":21,"420659503003":21,"420130110021":21,"120710018012":21,"420659505002":21,"420333312003":21,"420659510001":21,"420659504002":21}	2023-05-01 00:00:00-04:00	2023-06-01 00:00:00-04:00
zzw-222@63p-gry-4y9	1685	855	{"420130110021":74,"420659506005":37,"420659504001":37,"420479510003":37,"420659511003":37,"420659505002":37,"420659506004":37,"420659503002":37,"420333301004":19,"420659507003":19,"420293044053":19,"420535301001":19,"420311606001":19,"420535301004":19,"420311604003":19,"420659506002":19,"420659507001":19,"420311608003":19,"420659503003":19,"371330011012":19,"420333306002":19,"421212015002":19,"4…	2023-06-01 00:00:00-04:00	2023-07-01 00:00:00-04:00
zzw-223@63p-gvb-h5z	1378	518	{"420659511001":55,"420659511002":43,"420659512002":25,"420659513001":19,"420659512003":19,"420333304001":13,"420659513002":13,"420659503004":13,"420639604004":13,"420659503002":13,"420659507001":13,"420639601001":13,"420659511003":13,"420131006004":13,"420659510002":13,"420130104025":13,"420639608002":7,"420391118005":7,"420333312003":7,"420333302002":7,"420659505002":7,"420639609002":7,"4206595…	2023-01-01 00:00:00-05:00	2023-02-01 00:00:00-05:00
zzw-223@63p-gvb-h5z	1308	507	{"420659511001":34,"420659511002":34,"420659512002":29,"420333315001":29,"420659510002":17,"420659513002":17,"420639608001":12,"420659509004":12,"420333304001":12,"420639604002":12,"420131006004":12,"420659512003":12,"420659513001":12,"420479509002":12,"420659507001":12,"420659512001":6,"420659511004":6,"420659509001":6,"420639601002":6,"420659504002":6,"060376025093":6,"420311601021":6,"42021012…	2023-02-01 00:00:00-05:00	2023-03-01 00:00:00-05:00
zzw-223@63p-gvb-h5z	1372	559	{"420659512002":79,"420659511001":29,"420659511002":22,"420659512003":22,"420639613001":15,"420639608001":15,"420659509001":15,"420659510002":15,"420059501002":15,"420333304001":15,"420659503004":15,"420659513001":15,"420659512001":15,"421257552001":15,"420333315001":15,"311579539003":8,"420659504002":8,"420659505001":8,"420311609003":8,"420130104011":8,"420490117012":8,"420659510001":8,"42063960…	2023-03-01 00:00:00-05:00	2023-04-01 00:00:00-04:00
zzw-223@63p-gvb-h5z	1328	578	{"420659511001":43,"420659506004":29,"420659513001":29,"420333315001":29,"420659511002":29,"420659511003":29,"420659512002":22,"420659512003":22,"420639608002":15,"420131006004":15,"420639601003":15,"420333304001":15,"420333306002":15,"420479509002":15,"420333306001":15,"420639602004":15,"420659508002":15,"420659503002":15,"420659504002":15,"420659510004":15,"420639613002":8,"420639601002":8,"420…	2023-04-01 00:00:00-04:00	2023-05-01 00:00:00-04:00
zzw-223@63p-gvb-h5z	1465	653	{"420659511003":34,"420333315001":34,"420659509004":27,"420659513001":27,"420659511002":27,"420659511001":20,"420659512003":20,"420659506004":20,"420639608002":20,"420659507001":14,"420333304001":14,"420659510001":14,"420659513002":14,"420659510004":14,"420479513001":14,"420659504002":14,"420639601001":14,"420659505001":7,"420130104011":7,"420311609003":7,"420639601003":7,"420659509003":7,"420659…	2023-05-01 00:00:00-04:00	2023-06-01 00:00:00-04:00
zzw-223@63p-gvb-h5z	1669	694	{"420333315001":40,"420659511001":40,"420659511003":27,"420659511002":27,"420659512002":27,"420659512003":20,"420659513001":20,"420479509002":14,"420333304001":14,"420639604003":14,"420639601001":14,"420659509004":14,"420659510001":14,"420659513003":14,"420639603002":7,"420639601002":7,"420333315002":7,"420659513002":7,"420659509003":7,"420659511004":7,"420659505001":7,"420659504002":7,"121150014…	2023-06-01 00:00:00-04:00	2023-07-01 00:00:00-04:00
zzw-223@63p-gvb-h5z	1681	694	{"420659511002":48,"420333315001":34,"420659511001":27,"420639601001":27,"420659506004":21,"420659512002":21,"420639601003":21,"420659510004":21,"420333304001":14,"420659511003":14,"420659510001":14,"420333313003":14,"420639608001":14,"420659512003":14,"420659503004":14,"420659508002":14,"420639607003":14,"420659513002":14,"420639613003":14,"121030244092":7,"420311606004":7,"420659505001":7,"4206…	2023-07-01 00:00:00-04:00	2023-08-01 00:00:00-04:00
zzw-223@63p-gvb-h5z	1809	728	{"420333315001":54,"420659511002":41,"420659511001":34,"420659512003":27,"420659512002":27,"420659510003":21,"420659510001":21,"420659513002":21,"420659510002":14,"420479509002":14,"420659507001":14,"420333304001":14,"420639608002":14,"420333302004":14,"420659506005":14,"420659509004":14,"420659501001":14,"420659503002":7,"240479503004":7,"181770108001":7,"420130104011":7,"420659513001":7,"420639…	2023-08-01 00:00:00-04:00	2023-09-01 00:00:00-04:00
zzw-223@63p-gvb-h5z	1336	574	{"420639601002":46,"420659511001":37,"420333315001":28,"420659512002":28,"420333304003":19,"240253016023":19,"420333313003":19,"420659513002":19,"420639607001":19,"420659511002":19,"420659509004":19,"420659501001":19,"370559704003":19,"420659512003":19,"420659505002":10,"420639603002":10,"420659503002":10,"420639608001":10,"420030902002":10,"420333305001":10,"420659504003":10,"420333303001":10,"4…	2023-09-01 00:00:00-04:00	2023-10-01 00:00:00-04:00
zzw-223@63p-gvb-h5z	1358	640	{"420659511002":50,"420333315001":34,"420659513001":34,"420659509004":34,"420659511001":25,"420659512002":25,"420659513002":25,"420639601002":17,"420479509002":17,"420659512001":17,"420659503002":17,"420639608002":17,"420659510001":9,"420659509003":9,"420479511002":9,"420792152001":9,"420659505001":9,"420210132002":9,"420210125003":9,"420639603002":9,"420639607001":9,"420333305003":9,"42005950100…	2023-10-01 00:00:00-04:00	2023-11-01 00:00:00-04:00
zzw-223@63p-gvb-h5z	1265	599	{"420659513001":32,"420659511002":32,"420659512001":32,"420333315001":32,"420639606001":24,"420659513002":24,"420639603002":16,"420659505001":16,"420659506005":16,"420639601001":16,"420659510004":16,"420659513003":8,"420639602002":8,"420659510003":8,"420659510002":8,"420659504002":8,"420659510001":8,"420333302003":8,"420210132002":8,"420333308001":8,"390897539001":8,"420659509004":8,"130859702014…	2023-11-01 00:00:00-04:00	2023-12-01 00:00:00-05:00
224-223@63q-g5d-5zz	3694	1264	{"420691004001":83,"420691027001":22,"420792103001":22,"421279611002":18,"420691005003":18,"420691112002":18,"420691108003":18,"420691106003":18,"421039502021":14,"420691006004":14,"420691114004":14,"420691029001":14,"420792117021":9,"420893003072":9,"420792113023":9,"420792101002":9,"240317039012":9,"420792132003":9,"360594074021":9,"420691115001":9,"420691126004":9,"420691128003":9,"42127960800…	2023-07-01 00:00:00-04:00	2023-08-01 00:00:00-04:00
224-223@63q-g5d-5zz	3305	1169	{"420691004001":62,"420792118001":25,"420691128003":17,"420691005003":17,"420691112002":17,"420691108003":17,"420691029001":13,"420691012003":13,"420691026003":13,"420691014001":13,"420792103001":13,"420691018003":13,"420691002002":13,"420691104022":13,"420792117021":13,"420691128001":9,"421279609002":9,"420691109002":9,"420691111003":9,"420792102001":9,"420691023002":9,"421314006002":9,"42069111…	2023-08-01 00:00:00-04:00	2023-09-01 00:00:00-04:00
224-223@63q-g5d-5zz	2829	991	{"420691004001":57,"420691112002":17,"420691102024":13,"420792101002":13,"420691016002":13,"420792004001":13,"420691116001":13,"420691005003":13,"420691128003":9,"420691112001":9,"420792117021":9,"420792122005":9,"420691124002":9,"420691124001":9,"420691118005":9,"420691118002":9,"421150329012":9,"420691010003":9,"420691104022":9,"420691127001":9,"420792118001":9,"420691005002":9,"420792120001":9…	2023-09-01 00:00:00-04:00	2023-10-01 00:00:00-04:00
224-223@63q-g5d-5zz	1833	634	{"420691004001":50,"420691116001":17,"420691108003":14,"420691112002":10,"420691120001":10,"420691104022":7,"420691101001":7,"420691010001":7,"421039505023":7,"420893012022":7,"420691027001":7,"420691111004":7,"120990059461":7,"420792101001":7,"420792004001":7,"420691129024":7,"420691011001":7,"420691005001":7,"421279610004":7,"420691128001":7,"420691102013":7,"420691121002":7,"421314002002":7,"4…	2023-10-01 00:00:00-04:00	2023-11-01 00:00:00-04:00
224-223@63q-g5d-5zz	1447	497	{"420691004001":44,"420691105004":12,"420691009001":12,"420691005003":9,"420691129024":9,"420691016002":9,"420792010002":9,"420691017002":6,"420691012002":6,"420691002002":6,"420691112004":6,"421279606004":6,"420691018003":6,"420691114003":6,"420691120002":6,"420691026001":6,"421150329014":6,"420691014001":6,"420691027001":6,"420792108003":6,"421070001001":6,"420691128003":6,"421150322002":6,"120…	2023-11-01 00:00:00-04:00	2023-12-01 00:00:00-05:00
224-223@63q-g5d-5zz	2611	896	{"420691004001":45,"420691002002":21,"420691027001":17,"420691005003":17,"420691018002":17,"420691018003":13,"420691102013":13,"420691005001":13,"420691112002":13,"420691108003":13,"420691016002":13,"420691115002":9,"420691101001":9,"420691122002":9,"420691121002":9,"420691107001":9,"421279611002":9,"420893003011":9,"421150323003":9,"420691128003":9,"421279605002":9,"420691114003":9,"420912078002…	2023-01-01 00:00:00-05:00	2023-02-01 00:00:00-05:00
224-223@63q-g5d-5zz	2753	906	{"420691004001":71,"420691002002":20,"420691120001":16,"420691003002":16,"420691112002":12,"420691028002":12,"420691026002":12,"421314003003":12,"420691106003":12,"420691018003":12,"420691129023":12,"421279614001":12,"420691027001":8,"420691117001":8,"420691008001":8,"420691114003":8,"421039509005":8,"420691005002":8,"420792108003":8,"421279610001":8,"420691101002":8,"420691029001":8,"42061950200…	2023-02-01 00:00:00-05:00	2023-03-01 00:00:00-05:00
224-223@63q-g5d-5zz	3183	1024	{"420691004001":35,"420691026002":16,"421279614001":16,"420691112002":16,"420691009001":16,"420691002002":16,"420691018002":16,"420691127001":16,"420691129012":12,"551110004012":12,"420691106003":12,"420691104021":12,"420691014001":12,"420691005003":12,"420792102001":12,"420691028002":12,"420691003002":12,"420691114001":12,"420691029003":12,"420691012003":12,"420691011002":8,"420691113002":8,"420…	2023-03-01 00:00:00-05:00	2023-04-01 00:00:00-04:00
224-223@63q-g5d-5zz	2545	818	{"420691004001":50,"420691112002":21,"420691002002":17,"420691018003":13,"420691005003":13,"420691027001":13,"420792101002":9,"421039505011":9,"420691104011":9,"420930502001":9,"420691005001":9,"420792103002":9,"420691003002":9,"420691118001":9,"420792118001":9,"420691026002":9,"420691106003":9,"420691011002":9,"420691029001":9,"420691012002":9,"421279614001":9,"421279604001":9,"420691104021":9,"…	2023-04-01 00:00:00-04:00	2023-05-01 00:00:00-04:00
224-223@63q-g5d-5zz	2499	824	{"420691004001":57,"420691106003":17,"420691019002":17,"420691028002":13,"420691128003":13,"420691126004":13,"420691113003":13,"420691104032":13,"420792132003":13,"420691104011":13,"420691005003":13,"420691002002":13,"421150325002":13,"420691014001":13,"420691016002":9,"420691118005":9,"421279611001":9,"420691013001":9,"420691005001":9,"420691006002":9,"420691002001":9,"420792105001":9,"421150323…	2023-05-01 00:00:00-04:00	2023-06-01 00:00:00-04:00
224-223@63q-g5d-5zz	3370	1141	{"420691004001":84,"420691106003":27,"420691104032":22,"420691002001":18,"420691112002":18,"420691012001":18,"420691120002":14,"420691125005":14,"420250201052":14,"420691108003":14,"421039503011":14,"420691028002":14,"420691102013":14,"420691027002":14,"420691121004":14,"420691027001":14,"420792132003":14,"420691120001":14,"421314006001":9,"420691118002":9,"420792180001":9,"420691122001":9,"42069…	2023-06-01 00:00:00-04:00	2023-07-01 00:00:00-04:00
227-223@63q-g45-vfz	338	144	{"420691116001":16,"421150328004":6,"420691114003":6,"420691104013":6,"420691101002":6,"420691113003":6,"420691128001":<5,"420691127001":<5,"420691012001":<5,"421150323003":<5,"420792149001":<5,"420691102023":<5,"420691009001":<5,"420691111004":<5,"420792119001":<5,"420792107001":<5,"340410309001":<5,"420691109001":<5,"420691108003":<5,"420691104021":<5,"420691102013":<5,"420691103002":<5,"360750…	2023-07-01 00:00:00-04:00	2023-08-01 00:00:00-04:00
227-223@63q-g45-vfz	445	196	{"420792119001":11,"420691129024":11,"421314002001":11,"420691104013":11,"420691116001":11,"420950167001":11,"420691002001":11,"421279609004":11,"420691118004":11,"420691025003":11,"420691018002":11,"471550811012":6,"420691107001":6,"420691020001":6,"420691114003":6,"420691102012":6,"421279609002":6,"420691031001":6,"421279611001":6,"420691011002":6,"420171014041":6,"420792112044":6,"420691012001…	2023-08-01 00:00:00-04:00	2023-09-01 00:00:00-04:00
227-223@63q-g45-vfz				2023-09-01 00:00:00-04:00	2023-10-01 00:00:00-04:00
227-223@63q-g45-vfz	490	253	{"420691116001":17,"420691002002":12,"340270457011":12,"421314002001":12,"420691128003":12,"420893003012":12,"420691120001":12,"420691110002":12,"420691118005":12,"420691118004":6,"420691028001":6,"420691017001":6,"420691115002":6,"420792122003":6,"420691114003":6,"340410309001":6,"420792119001":6,"420691111003":6,"421314005003":6,"420691029001":6,"420691111004":6,"420691018001":6,"420691125005":…	2023-10-01 00:00:00-04:00	2023-11-01 00:00:00-04:00
227-223@63q-g45-vfz	407	247	{"420792010002":24,"420691101002":16,"420792140001":16,"420250201053":16,"420792110005":16,"420792111021":8,"391119668001":8,"420691113001":8,"420691126003":8,"421039509003":8,"420792122003":8,"421150323002":8,"421150329021":8,"420691116001":8,"420691121004":8,"420691113003":8,"421150323003":8,"420691104011":8,"420691017002":8,"420691029001":8,"420893003081":8,"420691120001":8,"420691112001":8,"4…	2023-11-01 00:00:00-04:00	2023-12-01 00:00:00-05:00
227-223@63q-g45-vfz	381	181	{"420691116001":24,"420691104013":12,"420691120001":12,"420792016001":6,"420792105002":6,"420792153004":6,"420691104031":6,"420159503003":6,"420691104021":6,"420691102022":6,"421150329022":6,"420691116002":6,"420691109003":6,"420691016002":6,"420691014001":6,"420691018003":6,"421010003001":6}	2023-01-01 00:00:00-05:00	2023-02-01 00:00:00-05:00
227-223@63q-g45-vfz	377	195	{"420691028002":13,"420691101001":13,"420691104013":13,"420691115001":13,"420691117001":7,"421150329022":7,"421150329021":7,"420792122003":7,"420691115002":7,"420792016001":7,"421010007002":7,"420912055031":7,"421039506053":7,"420691010003":7,"420691129025":7,"420691018003":7,"421279612001":7,"420691013003":7}	2023-02-01 00:00:00-05:00	2023-03-01 00:00:00-05:00
227-223@63q-g45-vfz	307	154	{"420691113002":7,"420691111001":7,"420691104013":7,"420691012001":7,"420691116001":7,"421039502021":7,"420792110002":7,"420792109002":7,"420691013003":7,"420171065003":<5,"340410309001":<5,"420792102002":<5,"420792140001":<5,"421279612003":<5,"420912081001":<5,"420691004001":<5,"420691102013":<5,"420792114006":<5,"421279609002":<5,"420691028002":<5,"420792117011":<5,"420691112004":<5,"4206910080…	2023-03-01 00:00:00-05:00	2023-04-01 00:00:00-04:00
227-223@63q-g45-vfz	300	145	{"420691116001":12,"420691118004":6,"420691104013":6,"421279609002":6,"340210030031":6,"420691117002":6,"420691116002":6,"420691002002":6,"420691013003":6,"420691125001":6,"420691008002":6,"420691118001":<5,"420792101001":<5,"420691028002":<5,"420691117001":<5,"420792140001":<5,"420691029001":<5,"420691102013":<5,"340410309001":<5,"420691002001":<5,"420792122003":<5,"420691101002":<5,"42131400400…	2023-04-01 00:00:00-04:00	2023-05-01 00:00:00-04:00
227-223@63q-g45-vfz	291	136	{"420691019002":6,"420691112002":6,"420691104013":6,"420691124002":6,"420691118004":6,"420691116001":<5,"420691110001":<5,"421314005002":<5,"420792140001":<5,"421279609001":<5,"340410309001":<5,"420691006002":<5,"420691111003":<5,"100050511012":<5,"420691115002":<5,"420691028002":<5,"420691104032":<5,"421010170003":<5,"420691106001":<5,"421279609002":<5,"421314002001":<5,"421010007002":<5,"420792…	2023-05-01 00:00:00-04:00	2023-06-01 00:00:00-04:00
227-223@63q-g45-vfz	216	98	{"420792105001":5,"420691116001":5,"421150329012":5,"420691126001":5,"420691104013":5,"421314002003":5,"420792119001":5,"340410309001":<5,"518100400002":<5,"420691113001":<5,"420691112004":<5,"420691105004":<5,"420691116002":<5,"420691028002":<5,"420691110001":<5,"420691120001":<5,"420691121003":<5,"420691108002":<5,"420110113002":<5,"420691019002":<5,"420691102013":4}	2023-06-01 00:00:00-04:00	2023-07-01 00:00:00-04:00
223-225@63q-g5k-p7q	7424	2748	{"420691006002":98,"420691002002":70,"420691005001":56,"420691002001":49,"420691104013":49,"420691006004":42,"420691013001":35,"421314005004":35,"420691028002":35,"420691005002":35,"420691113003":28,"420691125006":28,"420691111005":28,"420691115002":28,"420691126003":21,"420691016002":21,"420691029001":21,"420691104021":21,"420691127001":21,"420691123003":21,"420691114003":21,"420691128003":21,"4…	2023-07-01 00:00:00-04:00	2023-08-01 00:00:00-04:00
223-225@63q-g5k-p7q	7448	2757	{"420691002002":92,"420691006002":72,"420691105002":40,"420691005001":40,"420691128003":40,"420691006004":40,"420691011002":33,"420691028002":33,"420691111005":33,"420691110001":33,"420691002001":33,"420691005002":33,"420691023003":33,"420691120001":27,"420691005003":27,"420691115002":20,"420691116001":20,"420691102022":20,"420691030001":20,"420691123003":20,"420691013001":20,"420691009001":20,"4…	2023-08-01 00:00:00-04:00	2023-09-01 00:00:00-04:00
223-225@63q-g5k-p7q	6495	2366	{"420691002002":76,"420691006002":57,"420691005001":44,"420691006004":38,"420691028002":32,"420691005002":26,"420691004002":26,"420691014001":26,"420691123003":26,"420691115002":26,"420691128003":26,"420691127001":26,"420691005003":26,"420691030001":19,"420691117004":19,"421314005004":19,"420691120002":19,"420691003002":19,"420691018003":19,"420691125006":19,"420691122001":19,"420691008001":19,"4…	2023-09-01 00:00:00-04:00	2023-10-01 00:00:00-04:00
223-225@63q-g5k-p7q	5962	2084	{"420691002002":66,"420691006002":66,"420691014001":36,"420691005001":36,"420691003002":30,"420691027001":24,"420691002001":24,"420691111005":24,"420691005002":24,"420691127001":18,"420792132003":18,"420691018003":18,"420792005001":18,"420691008001":18,"420691128001":18,"420691029001":18,"420691028002":18,"420691014002":18,"420691004002":18,"420792118001":18,"420691113003":18,"420691101001":12,"4…	2023-10-01 00:00:00-04:00	2023-11-01 00:00:00-04:00
223-225@63q-g5k-p7q	5564	1902	{"420691002002":82,"420691006002":50,"420691027001":33,"420691005001":33,"420691002001":28,"420691123003":22,"420792132003":22,"420691006004":22,"420691028002":22,"420691004002":22,"420691111005":22,"420691017002":22,"420691122002":17,"420691018003":17,"420691101001":17,"420691128003":17,"420691010003":17,"420691005003":17,"420691021002":17,"420691029001":17,"420691005002":17,"420691120001":17,"4…	2023-11-01 00:00:00-04:00	2023-12-01 00:00:00-05:00
223-225@63q-g5k-p7q	5631	2045	{"420691006002":71,"420691005002":57,"420691002002":50,"420691018003":50,"420691006004":36,"420691118004":29,"420691017002":29,"420691004002":29,"420691115002":29,"420691006003":29,"420691122002":29,"420691103002":22,"420691019002":22,"420691013001":22,"420691026001":22,"420691013002":22,"421314003003":22,"420691121003":22,"420691113002":22,"420691005001":22,"420691023003":22,"420691023004":22,"4…	2023-01-01 00:00:00-05:00	2023-02-01 00:00:00-05:00
223-225@63q-g5k-p7q	5787	2186	{"420691006002":77,"420691002002":58,"420691028002":39,"420691005002":32,"420691121003":26,"420691013001":26,"420691006003":26,"420691102024":26,"420691128003":26,"420893003091":26,"420691018003":26,"420691002001":20,"420691025001":20,"421314004003":20,"420691004002":20,"420691029002":20,"420691013003":20,"420691005001":20,"420691023004":20,"420691127001":20,"420691013002":20,"420691120001":20,"4…	2023-02-01 00:00:00-05:00	2023-03-01 00:00:00-05:00
223-225@63q-g5k-p7q	5998	2284	{"420691006002":97,"420691002002":52,"420691029001":45,"420691121003":39,"420691006004":39,"420691005001":33,"420691006003":26,"420691005002":26,"420691110001":26,"420691111001":26,"420691120001":26,"420691016002":26,"420691128003":26,"420691104032":20,"420691011002":20,"420691025001":20,"420691022002":20,"420691028002":20,"420691004001":20,"420691004003":20,"420691013001":20,"420691018003":20,"4…	2023-03-01 00:00:00-05:00	2023-04-01 00:00:00-04:00
223-225@63q-g5k-p7q	5577	2082	{"420691006002":81,"420691002002":41,"420691005002":34,"420691002001":34,"420691121003":27,"420691010001":27,"420691111005":27,"420691006004":27,"420691118004":21,"420691006003":21,"420691105004":21,"420691018003":21,"420792152002":21,"420691005001":21,"420691027002":21,"420691013001":21,"420691126004":21,"420691004002":21,"420691027001":21,"420691128003":21,"420691122002":21,"420792121003":14,"4…	2023-04-01 00:00:00-04:00	2023-05-01 00:00:00-04:00
223-225@63q-g5k-p7q	6334	2293	{"420691006002":94,"420691016001":34,"420691002002":34,"420691128003":34,"420691005001":34,"420691008001":34,"420691120001":27,"420792132003":27,"420691005002":27,"420691006004":27,"420691028002":21,"420792101002":21,"420691006003":21,"420691113003":21,"420691104032":21,"421314002002":21,"420691003003":21,"420691025001":21,"420691127001":21,"420691016002":21,"420691017002":21,"420691014001":21,"4…	2023-05-01 00:00:00-04:00	2023-06-01 00:00:00-04:00
223-225@63q-g5k-p7q	6551	2430	{"420691006002":72,"420691002002":72,"420691002001":65,"420691128003":43,"420691006003":43,"420691111005":36,"420691114003":36,"420691028002":36,"420792132003":29,"420691012001":29,"420691104032":29,"420691005001":29,"420691006004":29,"420691005002":29,"420691013001":29,"420691017003":22,"420691025003":22,"420691121004":22,"421279611002":22,"420691113003":22,"420691110001":22,"420691116001":22,"4…	2023-06-01 00:00:00-04:00	2023-07-01 00:00:00-04:00
223-223@63s-9xn-ht9	89	89	{"420710132033":24,"120860128002":24,"420710145024":24}	2023-07-01 00:00:00-04:00	2023-08-01 00:00:00-04:00
223-223@63s-9xn-ht9	92	92	{"420710109003":25,"420710115031":25,"420710003002":25}	2023-08-01 00:00:00-04:00	2023-09-01 00:00:00-04:00
223-223@63s-9xn-ht9	97	97	{"420710124023":32,"420710117011":16,"420710121021":16,"420950176052":16}	2023-09-01 00:00:00-04:00	2023-10-01 00:00:00-04:00
223-223@63s-9xn-ht9	104	104	{"420710145012":56,"420410116012":28}	2023-10-01 00:00:00-04:00	2023-11-01 00:00:00-04:00
223-223@63s-9xn-ht9	101	101		2023-11-01 00:00:00-04:00	2023-12-01 00:00:00-05:00
223-223@63s-9xn-ht9	93	79	{"421330202202":50,"420710117013":25}	2023-01-01 00:00:00-05:00	2023-02-01 00:00:00-05:00
223-223@63s-9xn-ht9	79	79	{"420110126001":64}	2023-02-01 00:00:00-05:00	2023-03-01 00:00:00-05:00
223-223@63s-9xn-ht9	63	63	{"421330202202":26,"420110109033":26}	2023-03-01 00:00:00-05:00	2023-04-01 00:00:00-04:00
223-223@63s-9xn-ht9	84	84	{"420430246005":68}	2023-04-01 00:00:00-04:00	2023-05-01 00:00:00-04:00
223-223@63s-9xn-ht9	87	87	{"420110109033":70}	2023-05-01 00:00:00-04:00	2023-06-01 00:00:00-04:00
223-223@63s-9xn-ht9	85	85		2023-06-01 00:00:00-04:00	2023-07-01 00:00:00-04:00
zzw-228@63s-9wk-b8v	6577	2645	{"420710004002":102,"420710135013":40,"420710118044":40,"420710001002":40,"420710147003":29,"420710135014":29,"420710121021":29,"420710118051":29,"420710133043":29,"420710133012":23,"420710104004":23,"420710117032":23,"420710144012":23,"420710129003":23,"420710118041":23,"420710114002":23,"420710003004":23,"420710004003":23,"420710003002":23,"420710012002":23,"420710119012":17,"420710132041":17,"…	2023-01-01 00:00:00-05:00	2023-02-01 00:00:00-05:00
zzw-228@63s-9wk-b8v	6470	2635	{"420710004002":129,"420710003004":34,"420710001002":34,"420710003002":28,"420710004003":23,"420710132023":23,"420710133041":23,"420710114003":23,"420710003001":23,"420710014003":23,"420710112001":23,"420710135011":23,"420710001001":23,"420710011003":17,"420710117011":17,"420710007001":17,"420710008002":17,"420710135023":17,"420710118051":17,"420710012003":17,"420710007002":17,"420710011001":17,"…	2023-02-01 00:00:00-05:00	2023-03-01 00:00:00-05:00
zzw-228@63s-9wk-b8v	6305	2570	{"420710004002":112,"420710135013":42,"420710118051":36,"420710132023":36,"420710137013":30,"420293082001":24,"420710118041":24,"420710004003":24,"420710145012":24,"420710003001":24,"420710144012":24,"420710003004":24,"420710135014":18,"420710117011":18,"420710134001":18,"420710138002":18,"420710001002":18,"420710003002":18,"420710008001":18,"420710106004":18,"420710010003":18,"420710118052":12,"…	2023-03-01 00:00:00-05:00	2023-04-01 00:00:00-04:00
zzw-228@63s-9wk-b8v	6801	2710	{"420710004002":136,"420710135013":48,"420710118051":42,"420710009004":36,"420710129003":30,"420710117011":24,"420710144012":24,"420710008002":24,"420710130003":24,"420710139011":24,"420710118052":24,"420710118044":24,"420710001002":24,"420710010003":24,"420710118045":24,"420710133013":24,"420710145013":18,"420710118031":18,"420710132032":18,"420710118024":18,"420710116001":18,"420710109004":18,"…	2023-04-01 00:00:00-04:00	2023-05-01 00:00:00-04:00
zzw-228@63s-9wk-b8v	6559	2625	{"420710004002":73,"420710003004":55,"420710135013":55,"420710111003":37,"420710010003":31,"420710014002":31,"420710007003":31,"420710121021":31,"420710001001":25,"420710003003":25,"420710118044":25,"420710127003":25,"420710133013":25,"420710008002":25,"420710137021":25,"420710001002":25,"420710012002":25,"420710120021":19,"420710140002":19,"420710117013":19,"420710139011":19,"420710116003":19,"4…	2023-05-01 00:00:00-04:00	2023-06-01 00:00:00-04:00
zzw-228@63s-9wk-b8v	5691	2066	{"420710004002":140,"420710135013":32,"420710118051":32,"420710002001":32,"420710117032":26,"420710133013":26,"420710103004":26,"420710121021":26,"420710113002":26,"420710106004":20,"421330237221":20,"420710133032":20,"420710132032":20,"420710132033":20,"420710007001":20,"420710133043":20,"420710133031":13,"420710116004":13,"420710115031":13,"420710130002":13,"420710135014":13,"121050147012":13,"…	2023-06-01 00:00:00-04:00	2023-07-01 00:00:00-04:00
zzw-228@63s-9wk-b8v	7207	2625	{"420710004002":172,"420710007003":45,"420710001002":32,"420130111004":26,"420710003004":26,"420710010001":26,"420710142021":26,"420710117011":26,"420710141021":20,"420710116004":20,"420710132033":20,"420710137021":20,"420710111003":20,"420710119011":20,"420710132023":20,"420710102013":20,"420710012002":20,"420710127003":20,"420710117041":20,"420710008001":20,"420710004003":20,"420710121021":20,"…	2023-07-01 00:00:00-04:00	2023-08-01 00:00:00-04:00
zzw-228@63s-9wk-b8v	5868	2177	{"420710004002":153,"420710002001":37,"420710135013":37,"420710120021":31,"420710010001":31,"420710009004":25,"420710124031":19,"420293117003":19,"420710003004":19,"420710003003":19,"420710119024":19,"420710111003":19,"420710131021":19,"420710144014":19,"420710134001":19,"420710136023":19,"420710132023":19,"420293074002":19,"420710004003":19,"420710102013":19,"420710119023":13,"420710105012":13,"…	2023-08-01 00:00:00-04:00	2023-09-01 00:00:00-04:00
zzw-228@63s-9wk-b8v	4732	1778	{"420710004002":70,"420710132022":24,"420710115031":24,"420293074002":24,"420710003004":18,"420710137021":18,"420710002001":18,"420710120021":18,"420710131022":18,"420710124023":18,"420710014001":18,"420710009004":18,"421330205221":12,"420710136023":12,"420710003002":12,"120570002012":12,"240150312023":12,"420710121021":12,"420710138003":12,"100050511022":12,"420710146024":12,"420710122002":12,"4…	2023-09-01 00:00:00-04:00	2023-10-01 00:00:00-04:00
zzw-228@63s-9wk-b8v	4695	1717	{"420710004002":134,"420710135013":26,"420710117051":21,"420710010001":16,"420710135023":16,"420710137022":16,"420293074002":16,"420710008003":16,"420710002001":16,"420710118041":16,"420710003002":16,"421150321003":11,"420710115022":11,"420710117013":11,"420710134002":11,"420710001003":11,"420710001002":11,"420710122003":11,"240150312023":11,"420710137024":11,"420710138001":11,"420710005002":11,"…	2023-10-01 00:00:00-04:00	2023-11-01 00:00:00-04:00
zzw-228@63s-9wk-b8v	4255	1620	{"420710004002":106,"420710014002":26,"420710120015":21,"420710113003":21,"420710135013":21,"420710120022":21,"420293074002":21,"420710124023":16,"420710105012":16,"420710121021":16,"420710131011":16,"420710142023":16,"420710109001":16,"420710118044":16,"420710008003":16,"420710137022":16,"420710139013":11,"420710122002":11,"420430241042":11,"420710010004":11,"420710005001":11,"420710007003":11,"…	2023-11-01 00:00:00-04:00	2023-12-01 00:00:00-05:00
222-224@63s-9xy-n89	2018	1119	{"420710121021":88,"420710118044":71,"420710102012":53,"420710118051":36,"420710129003":36,"420710107013":36,"420710135023":36,"420710012003":36,"420710119011":36,"420710120022":36,"420430209002":36,"420710119021":36,"420430241041":36,"420710145012":18,"420710135013":18,"420710120015":18,"420710004002":18,"420710124043":18,"420410119011":18,"420710124023":18,"240253035022":18,"420710105021":18,"4…	2023-01-01 00:00:00-05:00	2023-02-01 00:00:00-05:00
222-224@63s-9xy-n89	1964	1185	{"420710121021":103,"420710119021":45,"420710137012":30,"420710117011":30,"420710120022":30,"420710121041":30,"420710122001":30,"420710120015":30,"420710011003":30,"420710014003":30,"420710012003":30,"420710119012":30,"420710143003":30,"420430240014":30,"420710008002":30,"420293027022":30,"420710146023":15,"420710120023":15,"420710116004":15,"420710135013":15,"240054308003":15,"421330006002":15,"…	2023-02-01 00:00:00-05:00	2023-03-01 00:00:00-05:00
222-224@63s-9xy-n89	2161	1281	{"420710121021":56,"420710117034":56,"420710119021":38,"420710135023":38,"420710008001":38,"420710103005":38,"420710102012":38,"420710105022":38,"420710119011":19,"420710135022":19,"420710118023":19,"420710134001":19,"420710125021":19,"420710004001":19,"420710121032":19,"420710123013":19,"420710102021":19,"420293001072":19,"340090219003":19,"420710103004":19,"420710143002":19,"420710147001":19,"4…	2023-03-01 00:00:00-05:00	2023-04-01 00:00:00-04:00
222-224@63s-9xy-n89	2071	1264	{"420710121021":79,"420710141022":47,"420710103004":32,"420710120022":32,"420750002001":32,"420710116002":32,"420710117034":32,"340076038005":32,"420710103005":32,"420710117012":32,"420710135023":32,"420710144012":32,"421330235002":16,"420750040003":16,"420710121031":16,"420710133033":16,"421330205222":16,"420710105021":16,"420710116004":16,"420710141021":16,"250138121012":16,"420710125021":16,"4…	2023-04-01 00:00:00-04:00	2023-05-01 00:00:00-04:00
222-224@63s-9xy-n89	2246	1345	{"420710121021":65,"420710115022":44,"420710112001":44,"420430233004":44,"420710102012":44,"420710125022":44,"420710104003":44,"420710105012":44,"420710009004":44,"420750022001":44,"420710120023":44,"420710119021":44,"420710105021":44,"420710137012":22,"420710111002":22,"420110101003":22,"420750031002":22,"420710147001":22,"391093650002":22,"420710107021":22,"420710123011":22,"420710131011":22,"4…	2023-05-01 00:00:00-04:00	2023-06-01 00:00:00-04:00
222-224@63s-9xy-n89	2477	1429	{"420710135023":62,"420710121021":62,"420710119021":42,"420710139022":42,"420710131021":42,"420710134001":42,"420710105022":42,"420710120022":42,"420710124044":42,"420710002001":42,"420710136023":42,"490532701005":21,"420710104002":21,"420171049013":21,"420710011002":21,"420710118043":21,"420710119012":21,"420710116003":21,"420110101003":21,"420710118032":21,"420970815001":21,"420710004001":21,"4…	2023-06-01 00:00:00-04:00	2023-07-01 00:00:00-04:00
222-224@63s-9xy-n89	2535	1493	{"420710121021":56,"420710104003":38,"420710119012":38,"420710135023":38,"420950176072":38,"420710116004":38,"420710105022":38,"420710131021":38,"420710130003":38,"420710103005":38,"421330202211":38,"420410127012":38,"420710117034":19,"420710011001":19,"420710119024":19,"420710118012":19,"371970501012":19,"420710118044":19,"420710118051":19,"420710119011":19,"420710007002":19,"420710146012":19,"2…	2023-07-01 00:00:00-04:00	2023-08-01 00:00:00-04:00
222-224@63s-9xy-n89	2713	1678	{"420710105011":44,"420710105022":44,"420710118033":44,"420710121021":44,"420110129003":44,"420710104003":44,"420710103002":44,"420710119012":44,"421330235002":44,"420710135013":44,"420710143001":44,"420710120022":44,"420293117002":22,"420710144021":22,"420810006003":22,"421330217111":22,"420710103004":22,"420710133012":22,"420710117013":22,"120950171031":22,"420710101014":22,"340010014001":22,"4…	2023-08-01 00:00:00-04:00	2023-09-01 00:00:00-04:00
222-224@63s-9xy-n89	2274	1382	{"420710121022":69,"420710105022":46,"420710119024":46,"420430228003":46,"420710121031":46,"420710119012":46,"420710121021":46,"420750020001":23,"420710120022":23,"421330217111":23,"420710009003":23,"200610008002":23,"420710121023":23,"420710131012":23,"420710146012":23,"420710108013":23,"511019501023":23,"420710137022":23,"420710120021":23,"420710105011":23,"420710134001":23,"420750022002":23,"4…	2023-09-01 00:00:00-04:00	2023-10-01 00:00:00-04:00
222-224@63s-9xy-n89	2114	1197	{"420710123011":46,"420710120014":31,"420710109001":31,"421330205222":31,"421330214103":31,"420710117013":31,"420710147002":31,"420710135023":31,"420710103005":31,"420710011003":31,"420710135011":31,"420710105012":31,"420710135013":16,"420750031001":16,"420710125013":16,"420750031002":16,"420710103001":16,"420430236023":16,"420710117033":16,"480370109011":16,"420710120023":16,"420710004002":16,"3…	2023-10-01 00:00:00-04:00	2023-11-01 00:00:00-04:00
222-224@63s-9xy-n89	2134	1263	{"420710120022":76,"420710121021":57,"420710116002":57,"420710131021":57,"420710119021":57,"420710121022":57,"420750042002":57,"420710103005":38,"420710111003":38,"420710119012":38,"420710113002":38,"420710135013":38,"420710120023":38,"420710131011":38,"420710102012":19,"420710120011":19,"420950179014":19,"420710105022":19,"420710120021":19,"420110108023":19,"120950167161":19,"420710117053":19,"4…	2023-11-01 00:00:00-04:00	2023-12-01 00:00:00-05:00
223-222@63s-frj-pd9	4344	2376	{"420710123011":98,"420710125022":41,"420710130003":41,"420710121021":33,"420710102022":33,"420710125012":33,"420710122003":33,"420710128002":33,"420710123022":33,"420710102012":25,"420710130002":25,"420710102021":25,"420710125011":25,"420710101014":25,"420710124031":25,"420710127002":25,"420710124041":25,"420710129003":17,"420710112001":17,"420710121032":17,"240399305003":17,"420710101012":17,"1…	2023-07-01 00:00:00-04:00	2023-08-01 00:00:00-04:00
223-222@63s-frj-pd9	4810	2735	{"420710125011":72,"420710126012":56,"420110117021":56,"420710124031":48,"420710123011":48,"420710102021":48,"420710122003":48,"420750028001":40,"420710124022":40,"420710130003":40,"420710125012":40,"420710124032":40,"420710102012":32,"420710122004":32,"420710124042":32,"420710101013":32,"420750004011":32,"420710125013":24,"420750031001":24,"420710007001":24,"420710122002":24,"420710131021":24,"4…	2023-08-01 00:00:00-04:00	2023-09-01 00:00:00-04:00
223-222@63s-frj-pd9	4113	2308	{"420710124042":52,"420710125022":52,"420710130004":37,"420710101013":37,"420710126012":37,"420710127003":37,"420710125012":37,"420710123022":37,"420710122003":37,"420710123011":37,"420710130003":30,"420710128002":30,"420710111003":30,"420710102021":30,"420710125013":22,"420710123023":22,"420293074002":22,"420710103002":22,"420710101014":22,"420710125014":22,"420710127001":22,"420710101021":22,"4…	2023-09-01 00:00:00-04:00	2023-10-01 00:00:00-04:00
223-222@63s-frj-pd9	3853	2172	{"420710123011":68,"420710125022":68,"420710102021":55,"420710122002":48,"420710126012":41,"420710101021":34,"420710125012":34,"420710124031":28,"420710101014":28,"420710124022":28,"420710127003":28,"420710111003":28,"420710129003":21,"420110007001":21,"420710122003":21,"420710120021":21,"420710125011":21,"420293074002":14,"420710101022":14,"420710102022":14,"370939701025":14,"420750042002":14,"4…	2023-10-01 00:00:00-04:00	2023-11-01 00:00:00-04:00
223-222@63s-frj-pd9	3407	1894	{"420710123011":81,"420710124042":47,"420710102021":47,"420710125012":41,"420710125022":34,"420710122003":34,"420710124031":27,"420710122004":27,"420710123023":27,"420710125011":27,"420710111003":27,"420710130003":21,"420710101013":21,"420710123012":21,"420710128003":21,"420710122001":21,"420710129003":21,"420710125021":21,"420710124032":21,"420710127003":21,"420750031001":14,"420710121024":14,"4…	2023-11-01 00:00:00-04:00	2023-12-01 00:00:00-05:00
223-222@63s-frj-pd9	4198	2104	{"420710123011":150,"420710101014":58,"420710122003":58,"420710124032":36,"420710101013":29,"420710102021":29,"420710126012":29,"420710122001":29,"420710117033":29,"420710125012":29,"420710128003":22,"420710141012":22,"420710124042":22,"420710101021":22,"420710123023":22,"420710125011":22,"420710124041":22,"420710130004":22,"420710124022":22,"420710009004":15,"420750001001":15,"420710118033":15,"…	2023-01-01 00:00:00-05:00	2023-02-01 00:00:00-05:00
223-222@63s-frj-pd9	4011	2029	{"420710123011":71,"420710122003":64,"420710123023":50,"420710101014":43,"420710123012":36,"420710124042":36,"420710125022":29,"420710123013":29,"420710126012":29,"420710128002":29,"420110117032":22,"420710125021":22,"420710101021":22,"420710102022":22,"420710130003":22,"420710123022":22,"420710124032":22,"420710125013":22,"420710101022":22,"420710124044":22,"420710126011":22,"420710129003":15,"4…	2023-02-01 00:00:00-05:00	2023-03-01 00:00:00-05:00
223-222@63s-frj-pd9	4035	1979	{"420710123011":86,"420710125013":43,"420110117021":36,"420710123023":36,"420710130003":36,"420710101014":36,"420710126012":36,"420710122003":36,"420710124042":36,"420710125021":36,"420710128002":29,"420710141012":29,"420710123022":29,"420710125011":29,"420710122001":29,"420710125012":22,"420710144012":22,"420710124031":22,"420710128001":22,"420710123012":22,"420710126011":22,"420710102021":22,"4…	2023-03-01 00:00:00-05:00	2023-04-01 00:00:00-04:00
223-222@63s-frj-pd9	3752	1849	{"420710123011":70,"420710125013":47,"420710124031":47,"420710123023":47,"420710124044":39,"420710101014":39,"420710125011":31,"420710111003":31,"420710125021":31,"420710123022":31,"420710126011":31,"420710124032":24,"420710129003":24,"420710124042":24,"420710101013":24,"420710101012":24,"420710128002":24,"420710130003":24,"420710102021":24,"420710133033":16,"420710132032":16,"420710116003":16,"4…	2023-04-01 00:00:00-04:00	2023-05-01 00:00:00-04:00
223-222@63s-frj-pd9	3984	2075	{"420710123011":94,"420710130003":47,"420710102021":47,"420710111003":32,"420710101021":32,"420710125011":32,"420710129003":32,"420710127001":32,"420710122003":32,"420710124042":32,"420710127003":32,"420710121031":24,"420710126011":24,"420710123023":24,"240317002063":24,"420710128002":24,"420710014002":24,"420110120024":24,"420710125013":24,"420710101013":24,"420710125012":24,"420110107003":16,"4…	2023-05-01 00:00:00-04:00	2023-06-01 00:00:00-04:00
223-222@63s-frj-pd9	4576	2391	{"420710123011":123,"420710126012":82,"420710129003":50,"420710102021":50,"420710130003":41,"420710123022":41,"420710122002":33,"420710125011":33,"420710123023":25,"420710125012":25,"420710101014":25,"420710123012":25,"420710120011":25,"420710102012":25,"420710124031":25,"420710128002":25,"420710130004":25,"420710101012":25,"420710132041":25,"420110117021":17,"420670703002":17,"420710127001":17,"…	2023-06-01 00:00:00-04:00	2023-07-01 00:00:00-04:00
223-224@63t-nf9-t9z	162	154	{"420730102021":33,"420730112001":33,"420730110001":33,"420730102011":33}	2023-08-01 00:00:00-04:00	2023-09-01 00:00:00-04:00
223-224@63t-nf9-t9z				2023-09-01 00:00:00-04:00	2023-10-01 00:00:00-04:00
223-224@63t-nf9-t9z	84	80	{"420730107001":23,"420730112001":23,"420730111001":23}	2023-10-01 00:00:00-04:00	2023-11-01 00:00:00-04:00
223-224@63t-nf9-t9z	58	58	{"420730110001":47}	2023-11-01 00:00:00-04:00	2023-12-01 00:00:00-05:00
223-224@63t-nf9-t9z	162	150	{"420730004001":44,"420730104001":44,"420730111004":44}	2023-06-01 00:00:00-04:00	2023-07-01 00:00:00-04:00
223-224@63t-nf9-t9z	161	155	{"420730102023":33,"420730108001":17,"390998028001":17,"420730111004":17,"420730104001":17,"240479501003":17}	2023-07-01 00:00:00-04:00	2023-08-01 00:00:00-04:00
222-224@63p-79j-b49	949	443	{"420750028001":32,"420750005004":21,"420750001001":21,"420750001004":16,"420750002004":16,"420750002001":11,"420410124004":11,"420430243002":11,"420430238001":11,"420750034001":11,"420750024002":11,"420750030001":11,"420750002002":11,"420750042002":11,"420750004012":11,"420750027012":6,"340130173011":6,"420750027011":6,"121270811022":6,"420750041002":6,"420430242002":6,"420710101022":6,"42075003…	2023-01-01 00:00:00-05:00	2023-02-01 00:00:00-05:00
222-224@63p-79j-b49	887	377	{"420750001004":30,"420750002001":20,"420750003003":20,"420750004011":10,"420750001001":10,"420750004022":10,"420110115003":10,"420750002002":10,"420750031001":10,"420430243002":10,"420750005004":10,"420750004023":10,"420750040002":10,"420750003001":10,"420750028001":5,"420750033002":5,"420750004012":5,"420750022001":5,"421330230005":5,"420750022002":5,"420750040001":5,"420950113001":5,"420950153…	2023-02-01 00:00:00-05:00	2023-03-01 00:00:00-05:00
222-224@63p-79j-b49	985	424	{"420750003002":33,"420750001004":19,"420750034001":14,"420750001005":14,"420750004022":10,"420750003001":10,"420750002004":10,"420430243002":10,"420032602003":10,"420750001001":10,"420810004004":10,"420750003003":10,"420750020002":10,"420750022002":10,"420750004023":10,"420750027012":10,"120860042061":5,"120710104061":5,"420750027021":5,"420110104005":5,"420110101003":5,"240054060004":5,"4210700…	2023-03-01 00:00:00-05:00	2023-04-01 00:00:00-04:00
222-224@63p-79j-b49	910	412	{"420750001004":30,"420750032001":25,"420750027021":20,"420750029002":15,"420750001005":15,"090035039003":10,"420032602003":10,"420792179004":10,"420750001001":10,"420750005002":10,"420750036002":10,"420750002001":10,"420750027011":10,"420430228003":10,"420750004012":10,"420750022002":5,"420750027023":5,"420950153001":5,"420750023001":5,"420410125011":5,"420750024001":5,"420750001002":5,"42133000…	2023-04-01 00:00:00-04:00	2023-05-01 00:00:00-04:00
222-224@63p-79j-b49	1151	480	{"420750001004":21,"420750027021":16,"420750039022":11,"420750004021":11,"420750030001":11,"420110101003":11,"420750003003":11,"420110120025":11,"420750005002":11,"420750022002":11,"420750022001":11,"420110101002":11,"420750003002":11,"420750028001":11,"420750004012":11,"420750001001":11,"420710102021":6,"420750027013":6,"421070011003":6,"420350307006":6,"421330008002":6,"421070036001":6,"1000104…	2023-05-01 00:00:00-04:00	2023-06-01 00:00:00-04:00
222-224@63p-79j-b49	1068	462	{"420750001004":43,"420750005002":16,"420750020001":16,"420750004012":16,"420750025003":16,"420750002004":16,"420750002001":16,"420750027021":16,"420750042002":11,"420110104005":11,"420750042001":11,"420750037002":11,"420750022001":11,"420750001002":11,"420750028003":11,"420750021001":11,"420750034001":11,"420750004021":11,"420430228003":6,"420750029002":6,"421070039003":6,"420750002002":6,"42075…	2023-06-01 00:00:00-04:00	2023-07-01 00:00:00-04:00
222-224@63p-79j-b49	1474	604	{"420750001004":72,"420750027021":20,"420750003003":20,"420750042002":20,"420750035003":15,"420750021002":15,"421070013001":10,"420750038001":10,"420110101002":10,"420750002003":10,"420750002002":10,"420750027012":10,"420750004021":10,"420750002004":10,"420750001002":10,"420750005003":10,"420750034001":10,"420750042001":10,"420750028001":10,"340090211002":5,"421330008002":5,"420750037001":5,"4207…	2023-07-01 00:00:00-04:00	2023-08-01 00:00:00-04:00
222-224@63p-79j-b49	1485	563	{"420750001004":74,"420110104005":14,"420750002001":14,"420750022001":14,"420430228003":14,"420750021001":10,"420430244004":10,"420750028001":10,"420750037002":10,"420430247004":10,"420750004011":10,"420750027012":10,"420750003001":10,"420750027021":10,"421070038002":10,"420750035003":10,"420750001005":10,"420750004021":10,"240054060004":10,"420110101002":5,"420750023001":5,"420750023002":5,"4213…	2023-08-01 00:00:00-04:00	2023-09-01 00:00:00-04:00
222-224@63p-79j-b49	1138	450	{"420750001004":43,"420750042002":18,"420750003003":13,"420750028001":13,"420750002001":13,"420750037002":13,"420110104003":9,"420750029001":9,"420750003002":9,"420750034001":9,"360690520004":9,"420750027022":9,"240054060004":9,"420750027012":9,"420750001005":9,"420750031001":5,"420430228003":5,"420750033001":5,"420750025003":5,"420110117031":5,"420893003044":5,"420750041002":5,"420750002003":5,"…	2023-09-01 00:00:00-04:00	2023-10-01 00:00:00-04:00
222-224@63p-79j-b49	1170	433	{"420750042002":20,"420750001004":20,"420750027013":12,"420750027021":12,"420750004021":8,"420750036002":8,"420750021001":8,"420750038003":8,"420750026001":8,"420750004022":8,"420750029001":8,"420130104021":8,"420750004011":8,"420710103005":8,"420750003002":8,"420110101002":8,"420110104004":8,"420430241011":8,"420770062042":<5,"240479500001":<5,"420750028001":<5,"120110406011":<5,"420750034001":<…	2023-10-01 00:00:00-04:00	2023-11-01 00:00:00-04:00
222-224@63p-79j-b49	1014	372	{"420750001004":36,"420750027021":20,"420750002001":16,"420750030001":12,"420750027022":8,"420110101002":8,"420750004022":8,"420750004011":8,"240054060004":8,"421330239014":8,"420750021001":8,"420750001002":8,"420750004013":<5,"420750022001":<5,"420430212001":<5,"420750030003":<5,"420750040002":<5,"420950113001":<5,"420110105001":<5,"420750001001":<5,"211170670003":<5,"420750028001":<5,"420750023…	2023-11-01 00:00:00-04:00	2023-12-01 00:00:00-05:00
223-222@628-fzw-6tv				2023-08-01 00:00:00-04:00	2023-09-01 00:00:00-04:00
223-222@628-fzw-6tv				2023-09-01 00:00:00-04:00	2023-10-01 00:00:00-04:00
223-222@628-fzw-6tv				2023-10-01 00:00:00-04:00	2023-11-01 00:00:00-04:00
223-222@628-fzw-6tv				2023-11-01 00:00:00-04:00	2023-12-01 00:00:00-05:00
223-222@628-fzw-6tv				2023-01-01 00:00:00-05:00	2023-02-01 00:00:00-05:00
223-222@628-fzw-6tv				2023-02-01 00:00:00-05:00	2023-03-01 00:00:00-05:00
223-222@628-fzw-6tv				2023-03-01 00:00:00-05:00	2023-04-01 00:00:00-04:00
223-222@628-fzw-6tv				2023-04-01 00:00:00-04:00	2023-05-01 00:00:00-04:00
223-222@628-fzw-6tv				2023-05-01 00:00:00-04:00	2023-06-01 00:00:00-04:00
223-222@628-fzw-6tv				2023-06-01 00:00:00-04:00	2023-07-01 00:00:00-04:00
223-222@628-fzw-6tv				2023-07-01 00:00:00-04:00	2023-08-01 00:00:00-04:00
zzw-224@628-g32-kxq	2685	1078	{"420770068001":97,"420770069031":21,"420950171021":16,"420770012001":16,"420770094003":16,"420950164002":11,"420950101001":11,"421070001001":11,"420950159012":11,"340410316013":11,"420171040002":11,"420250206003":11,"421139602002":11,"420950179013":11,"420950105003":11,"240479511003":11,"420950109002":11,"420893012052":11,"420770004002":11,"420950178001":11,"420950159022":11,"420950153002":11,"4…	2023-07-01 00:00:00-04:00	2023-08-01 00:00:00-04:00
zzw-224@628-g32-kxq	2489	1020	{"420770068001":52,"420950177041":21,"420770094003":16,"420950113001":16,"420950159012":11,"420770010001":11,"420770016001":11,"420950159022":11,"420171039004":11,"420770096003":11,"420250201023":11,"420950177042":11,"420293116001":11,"420950178001":11,"420171042032":11,"420950146001":11,"420950110002":11,"420893003052":11,"421070031002":11,"420770064011":11,"420110138003":11,"420950180013":11,"4…	2023-08-01 00:00:00-04:00	2023-09-01 00:00:00-04:00
zzw-224@628-g32-kxq	2259	892	{"420770068001":66,"420770094003":19,"420950177041":15,"420950113001":15,"340410317002":10,"420770067013":10,"121150012011":10,"420770093004":10,"420950146001":10,"420770059011":10,"420950101001":10,"420912010051":10,"420770055042":10,"420770067034":10,"420770064011":10,"420950159012":10,"420950171013":10,"420950104003":10,"420950169011":10,"420770060023":10,"420950176042":10,"420950113002":10,"4…	2023-09-01 00:00:00-04:00	2023-10-01 00:00:00-04:00
zzw-224@628-g32-kxq	1503	570	{"420770068001":57,"420770068003":13,"420770015014":9,"420950106005":9,"420770063053":9,"420950113002":9,"420171064022":5,"420770092003":5,"420770093001":5,"120570103042":5,"420893001023":5,"420770094003":5,"420950160012":5,"420770097001":5,"420950162021":5,"420950110002":5,"340410321021":5,"420950143001":5,"420912083023":5,"420950167003":5,"420171004021":5,"420950108002":5,"420950104004":5,"4207…	2023-10-01 00:00:00-04:00	2023-11-01 00:00:00-04:00
zzw-224@628-g32-kxq	1257	471	{"420770068001":45,"420770068003":14,"420770094003":9,"420770067012":9,"420770064011":9,"420950155001":9,"420770017003":5,"421330204202":5,"420250204001":5,"420950106001":5,"420950179021":5,"420770057033":5,"420770063023":5,"420770021002":5,"420770014021":5,"420250209002":5,"420950141002":5,"481576731011":5,"110010058002":5,"420770067011":5,"420950176071":5,"420770095002":5,"420950180021":5,"4209…	2023-11-01 00:00:00-04:00	2023-12-01 00:00:00-05:00
zzw-224@628-g32-kxq	2430	956	{"420770068001":51,"420950105001":19,"420950176052":14,"420950172004":14,"420770091002":14,"420770067012":14,"420950169021":14,"420950110001":10,"420950176072":10,"420770005001":10,"340410323002":10,"420770059021":10,"420950146001":10,"420950160024":10,"421070032001":10,"420770005002":10,"340057031021":10,"420770061012":10,"420950182001":10,"250138121014":10,"421010341001":10,"420770015023":10,"4…	2023-01-01 00:00:00-05:00	2023-02-01 00:00:00-05:00
zzw-224@628-g32-kxq	2228	882	{"420770068001":88,"420893012051":30,"420950172004":15,"420770067012":15,"420950113001":15,"420912067041":10,"420950110001":10,"420893013011":10,"420770054022":10,"420770057022":10,"420770062042":10,"420893007003":10,"420950110003":10,"420950180022":10,"420770055041":10,"420770093004":10,"420893008004":10,"420893012053":10,"420950177042":10,"420770059021":10,"420770063053":10,"420893010021":10,"4…	2023-02-01 00:00:00-05:00	2023-03-01 00:00:00-05:00
zzw-224@628-g32-kxq	2597	988	{"420770068001":53,"421070003004":21,"420893011013":16,"420770094001":16,"420950177041":16,"420950113001":11,"420770095002":11,"420430243001":11,"420950109002":11,"420250203005":11,"340170055001":11,"420893007003":11,"420950159014":11,"420950144001":11,"420950162012":11,"120990053001":11,"420950113002":11,"420770095001":11,"420950105002":11,"420893002022":11,"420250209002":11,"420770093004":11,"4…	2023-03-01 00:00:00-05:00	2023-04-01 00:00:00-04:00
zzw-224@628-g32-kxq	2424	946	{"420770068001":77,"420770067011":16,"420950110003":16,"420950109001":16,"420171064022":11,"420250208003":11,"420250206003":11,"420950105001":11,"420950112003":11,"420950180013":11,"420250208002":11,"420770067012":11,"420950165003":11,"420171065001":11,"420770093004":11,"420770068003":11,"420950113001":11,"360810613014":11,"420770067022":11,"420893007003":11,"420950167003":11,"420770062042":11,"4…	2023-04-01 00:00:00-04:00	2023-05-01 00:00:00-04:00
zzw-224@628-g32-kxq	2095	852	{"420770068001":68,"420950109001":23,"420950159012":17,"420950105001":17,"420950176071":12,"420950104004":12,"420770062042":12,"420770095002":12,"420950141002":12,"420950179014":12,"420950169022":12,"420950112004":12,"420770092002":12,"420171034001":12,"420770064011":12,"420770006002":12,"360810613014":12,"420893013011":12,"420770094003":12,"420950110002":12,"420950106001":12,"420950113001":12,"4…	2023-05-01 00:00:00-04:00	2023-06-01 00:00:00-04:00
zzw-224@628-g32-kxq	3081	1231	{"420770068001":132,"420950159012":21,"420770096002":21,"420893013013":21,"420770092001":16,"420950113001":16,"420770069062":16,"420950156003":16,"420770056024":11,"420250209001":11,"420950105001":11,"420171018031":11,"420770008003":11,"420770094003":11,"420770001022":11,"420950104005":11,"420950113002":11,"421010306002":11,"420770006002":11,"420770067011":11,"420950159022":11,"420950144001":11,"…	2023-06-01 00:00:00-04:00	2023-07-01 00:00:00-04:00
zzy-223@63q-9vb-b49	528	369	{"420792001002":26,"420792119003":11,"420792011001":11,"420691112002":11,"420792138001":11,"420792152002":11,"420792001001":11,"420792132003":6,"421150325002":6,"420792152001":6,"420792006002":6,"420792009004":6,"420792113023":6,"420792127002":6,"420691110002":6,"420792118001":6,"420792122002":6,"420792156004":6,"420792127003":6,"420792141001":6,"420792118002":6,"470650121002":6,"420792108003":6,…	2023-08-01 00:00:00-04:00	2023-09-01 00:00:00-04:00
zzy-223@63q-9vb-b49	409	279	{"420792118001":12,"420792014002":12,"420792001002":12,"420792117011":12,"420792114006":12,"420792153004":12,"420792127004":12,"420792162002":6,"420792001001":6,"420792007003":6,"420792005001":6,"420792142003":6,"420792145001":6,"420792122004":6,"420792127002":6,"420792119004":6,"360390801002":6,"420691003002":6,"420792142002":6,"180499533003":6,"420792002001":6,"421039503021":6,"420792152002":6,…	2023-09-01 00:00:00-04:00	2023-10-01 00:00:00-04:00
zzy-223@63q-9vb-b49	373	264	{"420792001002":34,"240317015034":14,"420171065002":14,"420792111012":14,"420792152001":7,"420792118002":7,"420792122002":7,"420792114005":7,"420792002001":7,"420792014003":7,"420691111003":7,"420792113041":7,"420792127002":7,"420691128003":7,"420792005001":7,"420792112044":7,"420792114001":7,"420792146001":7,"420792113031":7,"420893005012":7,"420792153004":7,"420792004001":7,"340076082102":7,"42…	2023-10-01 00:00:00-04:00	2023-11-01 00:00:00-04:00
zzy-223@63q-9vb-b49	359	252	{"420792001002":22,"420792127002":11,"420792153004":11,"420792122002":11,"420691027001":11,"420691128003":6,"420792112043":6,"420599705011":6,"420792137002":6,"420691112002":6,"080150004012":6,"420792146001":6,"420792144001":6,"420792113042":6,"420792114001":6,"420792111012":6,"420691029003":6,"245100604001":6,"420792007003":6,"421314007002":6,"420792127001":6,"420792011001":6,"360070139002":6,"4…	2023-11-01 00:00:00-04:00	2023-12-01 00:00:00-05:00
zzy-223@63q-9vb-b49	600	396	{"420792001002":135,"420370506002":53,"420792153004":42,"420792149002":32,"421010005001":29,"420792155031":18,"420792152002":15,"420792007003":11,"420792180003":11,"420792120002":11,"420792155021":11,"420792127004":11,"420792119003":11,"420370506003":11,"420792016001":11,"420792112052":11,"420792132003":8,"420691104012":8,"420792005002":8,"420792137001":8,"420792157021":8,"420792165021":8,"420792…	2023-01-01 00:00:00-05:00	2023-02-01 00:00:00-05:00
zzy-223@63q-9vb-b49	679	456	{"420792001002":88,"420691125001":27,"420792119003":17,"420792152002":17,"420792009001":11,"420792001001":11,"420792120002":11,"420792131001":11,"420792151002":11,"420792118001":7,"420792005003":7,"421010081011":7,"420792153004":7,"201550018002":7,"420792155031":7,"420792144002":7,"420792144001":7,"360070122011":7,"420792137001":7,"420691126004":7,"420792112011":7,"420691128003":7,"420792132003":…	2023-02-01 00:00:00-05:00	2023-03-01 00:00:00-05:00
zzy-223@63q-9vb-b49	759	539	{"420792001002":29,"420792132003":22,"420792006001":18,"420792005003":15,"420792152002":11,"420691128003":11,"420792119003":11,"420792121002":8,"420792134001":8,"420792004002":8,"420792136001":8,"420792005001":8,"420792004001":8,"420792153004":8,"420792155043":8,"420792002001":8,"420792127002":8,"420792180001":8,"240317015034":8,"420691002002":<5,"420792157021":<5,"420792155032":<5,"420691121004"…	2023-03-01 00:00:00-05:00	2023-04-01 00:00:00-04:00
zzy-223@63q-9vb-b49	826	569	{"420792001002":35,"420792119003":14,"420792002001":11,"420792134001":11,"420792013001":11,"420792156001":11,"420792131001":11,"420792005003":11,"420792113041":7,"420691018002":7,"420792118002":7,"420792005001":7,"420792014003":7,"420792142001":7,"420792136001":7,"420792118001":7,"420792116003":7,"420792158002":7,"420792152002":7,"420792134003":7,"420792013002":7,"420792004003":7,"420792008004":7…	2023-04-01 00:00:00-04:00	2023-05-01 00:00:00-04:00
zzy-223@63q-9vb-b49	1123	769	{"420792001002":22,"420792005001":18,"420792131001":18,"420792153004":18,"420792156001":13,"420792118002":13,"420792152002":13,"420792132003":13,"420792013001":13,"420792001001":13,"420792014002":13,"420792112041":9,"420792004001":9,"420792127001":9,"420792166002":9,"420792162002":9,"420792141001":9,"420792119002":9,"420792119003":9,"421314007002":9,"420792002001":9,"421314005001":9,"420792102001…	2023-05-01 00:00:00-04:00	2023-06-01 00:00:00-04:00
zzy-223@63q-9vb-b49	574	467	{"420792001001":19,"420792156005":13,"420792009001":13,"420792013001":13,"420792001002":13,"420691016001":13,"420792002001":13,"340312167012":7,"420792141002":7,"340297132022":7,"420792168002":7,"420792132003":7,"420792119003":7,"420792180001":7,"420893002024":7,"420792113031":7,"420792115001":7,"420792130002":7,"420792011001":7,"240479500001":7,"420792113032":7,"370899320001":7,"420691104032":7,…	2023-06-01 00:00:00-04:00	2023-07-01 00:00:00-04:00
zzy-223@63q-9vb-b49	514	390	{"420792013001":23,"420792001002":18,"420792001001":12,"420792002001":12,"420792149001":12,"420792142002":12,"420792132003":12,"420792011001":12,"421314002002":12,"420792004003":6,"420691009001":6,"420792121003":6,"420792111021":6,"420792177003":6,"420792010002":6,"420792007002":6,"420792008004":6,"420792111012":6,"420792152002":6,"420792114005":6,"420792116002":6,"420691104032":6,"120110610024":…	2023-07-01 00:00:00-04:00	2023-08-01 00:00:00-04:00
222-224@628-dr9-mff	114	78	{"420792167002":12,"420250202003":12,"421070005003":6,"420792173003":6,"421070003004":6,"420792171002":6,"420792167001":6,"420792170011":6,"420792170022":6,"420792174002":6}	2023-01-01 00:00:00-05:00	2023-02-01 00:00:00-05:00
222-224@628-dr9-mff	101	69	{"420792172003":17,"421070007001":17,"420792169001":9,"420792179003":9,"421070003001":9,"420792178002":9,"420792160001":9,"420792178001":9}	2023-02-01 00:00:00-05:00	2023-03-01 00:00:00-05:00
222-224@628-dr9-mff	113	83	{"420792177003":19,"420792174001":19,"420792172002":10,"420792172001":10,"420792176003":10,"420792175001":10,"420792179003":10,"420792178001":10}	2023-03-01 00:00:00-05:00	2023-04-01 00:00:00-04:00
222-224@628-dr9-mff	115	94	{"420792178001":15,"420792179003":15,"420250202003":8,"420792171003":8,"420912088021":8,"420792166001":8,"420792172001":8}	2023-04-01 00:00:00-04:00	2023-05-01 00:00:00-04:00
222-224@628-dr9-mff	140	115	{"420792178002":16,"420792173003":16,"421070007001":11,"420792170022":6,"421070001003":6,"421070019003":6,"420792177003":6,"420250202003":6,"421070002001":6,"420792170012":6,"420250201061":6,"420250202002":6}	2023-05-01 00:00:00-04:00	2023-06-01 00:00:00-04:00
222-224@628-dr9-mff				2023-06-01 00:00:00-04:00	2023-07-01 00:00:00-04:00
222-224@628-dr9-mff				2023-07-01 00:00:00-04:00	2023-08-01 00:00:00-04:00
222-224@628-dr9-mff				2023-08-01 00:00:00-04:00	2023-09-01 00:00:00-04:00
222-224@628-dr9-mff				2023-09-01 00:00:00-04:00	2023-10-01 00:00:00-04:00
222-224@628-dr9-mff				2023-10-01 00:00:00-04:00	2023-11-01 00:00:00-04:00
222-224@628-dr9-mff				2023-11-01 00:00:00-04:00	2023-12-01 00:00:00-05:00
222-222@63q-9vb-jgk	5616	2328	{"420792012001":80,"420792118002":40,"420792013001":34,"420792128003":34,"420792145001":34,"420792133002":27,"420792101001":27,"420792112044":27,"420792132002":27,"420792121001":20,"420792152002":20,"420792011001":20,"420792111022":20,"420792134001":20,"420792120001":20,"420792119003":20,"420792111012":20,"420792119002":20,"420792149002":20,"420792113041":20,"420792166002":14,"420792002004":14,"4…	2023-07-01 00:00:00-04:00	2023-08-01 00:00:00-04:00
222-222@63q-9vb-jgk	5094	2082	{"420792012001":86,"420792119003":46,"420792015002":33,"420792118002":33,"420792132003":33,"420792152002":27,"420792128003":27,"420792116001":27,"420792101001":27,"420792113032":27,"420792141001":20,"420792155023":20,"420792180001":20,"420792114001":20,"420792153002":20,"420792106001":20,"420792155022":20,"420792146003":20,"420792121002":20,"420792112041":20,"420792107002":20,"420792113022":20,"4…	2023-08-01 00:00:00-04:00	2023-09-01 00:00:00-04:00
222-222@63q-9vb-jgk	4277	1777	{"420792012001":62,"420792130002":31,"420792153004":25,"420792131001":25,"420792001002":25,"420792119003":25,"420792118001":25,"420792146002":19,"420792015002":19,"420792102001":19,"420792146003":19,"420792145002":19,"420792113022":19,"420792104001":19,"420792132001":19,"420792134003":19,"420792173003":19,"420792004001":19,"420792008001":19,"420792112041":19,"420792101001":19,"420792150001":13,"4…	2023-09-01 00:00:00-04:00	2023-10-01 00:00:00-04:00
222-222@63q-9vb-jgk	4047	1631	{"420792012001":71,"420792013001":33,"420792132003":33,"420792118001":28,"420792119003":28,"420792153004":28,"420792128003":28,"420792001002":22,"420792156003":22,"420792115003":22,"420792112044":22,"420792114006":17,"420792004001":17,"420792109001":17,"420792132001":17,"420792146002":17,"420792152002":17,"420792131001":11,"420792158002":11,"420691017002":11,"420792151001":11,"421314007002":11,"4…	2023-10-01 00:00:00-04:00	2023-11-01 00:00:00-04:00
222-222@63q-9vb-jgk	3823	1587	{"420792012001":55,"420792128003":33,"420792119003":33,"420792010002":28,"420792013001":22,"420792134003":22,"420792127004":22,"420792152002":22,"420792112044":17,"420792122002":17,"420792002001":17,"420792120001":17,"420792118001":17,"420792155012":11,"420792180002":11,"420792153004":11,"420792150001":11,"420792110001":11,"421279607005":11,"420792141003":11,"421139602003":11,"420792014001":11,"4…	2023-11-01 00:00:00-04:00	2023-12-01 00:00:00-05:00
222-222@63q-9vb-jgk	3965	1766	{"420792012001":98,"420792119003":49,"420792013001":49,"420792116001":31,"420792112044":31,"420792132003":31,"420792152002":31,"420792015002":25,"420792014003":19,"420792180001":19,"420792120002":19,"420792118001":19,"420792005002":19,"420792152001":19,"420792105001":19,"420792134003":19,"420792145001":19,"420792013002":19,"420792113032":19,"420792119002":13,"420792004001":13,"420792113041":13,"4…	2023-01-01 00:00:00-05:00	2023-02-01 00:00:00-05:00
222-222@63q-9vb-jgk	3258	1475	{"420792012001":53,"420792015002":33,"420792180003":33,"420792132003":27,"420792112044":27,"420792119003":27,"420792116001":20,"420792122003":20,"420792120002":20,"420792112031":20,"420792143001":20,"420691128003":20,"420792114006":20,"420792013001":20,"420792134003":14,"420792007003":14,"420792127002":14,"420792002004":14,"420893003091":14,"420792113032":14,"420370512005":14,"420792111015":14,"4…	2023-02-01 00:00:00-05:00	2023-03-01 00:00:00-05:00
222-222@63q-9vb-jgk	3721	1690	{"420792012001":45,"420792112044":32,"420792015002":26,"420792004001":26,"420792152002":26,"420792131001":19,"420792134003":19,"420792119002":19,"420792013001":19,"420792007003":19,"420792111014":19,"420792016001":19,"420792134001":19,"420792136002":19,"420792122002":19,"551110004012":19,"420792008002":19,"420792006001":19,"420792157021":13,"420792009004":13,"420370512005":13,"420792011001":13,"4…	2023-03-01 00:00:00-05:00	2023-04-01 00:00:00-04:00
222-222@63q-9vb-jgk	3956	1802	{"420792012001":56,"420792013001":44,"420792118002":38,"420792132003":25,"420792112044":25,"420792155022":25,"420792131001":25,"420792002001":25,"420792009004":25,"420792110005":25,"420792117013":25,"420691128003":25,"420792006001":19,"420792119003":19,"420792152002":19,"420792119002":19,"420792114006":19,"420792123003":19,"420792015002":19,"420792004001":19,"420792144002":19,"421314006001":13,"4…	2023-04-01 00:00:00-04:00	2023-05-01 00:00:00-04:00
222-222@63q-9vb-jgk	4618	2053	{"420792012001":82,"420792013001":38,"420792118001":38,"420792155022":32,"420792015002":32,"420792118002":32,"420792119003":26,"420792132003":26,"420792131001":26,"420792111015":26,"420792117013":26,"420792114002":19,"420792180003":19,"420792121005":19,"420792112041":19,"420792133002":19,"420792113022":19,"420792111021":19,"420792004002":19,"420792162002":19,"420792157021":13,"420792143002":13,"4…	2023-05-01 00:00:00-04:00	2023-06-01 00:00:00-04:00
222-222@63q-9vb-jgk	4561	2015	{"420792012001":55,"420792119003":41,"420792134001":34,"420792132003":34,"420792118002":34,"420792102001":28,"420792180002":28,"420792120001":28,"420792153004":28,"420792007003":21,"420792113032":21,"420792131001":21,"420792127002":21,"420792145001":21,"420792116003":21,"420792180003":21,"420792113022":21,"420792113041":21,"420792128003":21,"420792118001":14,"420792136002":14,"420792113012":14,"4…	2023-06-01 00:00:00-04:00	2023-07-01 00:00:00-04:00
zzy-222@63n-xh9-5xq	679	361	{"420810119002":50,"420810118001":25,"420350307001":17,"420810103003":17,"420810119005":17,"420350306002":17,"420810119001":17,"420810119003":17,"420810006001":17,"420350304002":9,"420350303003":9,"420350304001":9,"240037512003":9,"420350309003":9,"420810117001":9,"420350303004":9,"420810108006":9,"420350305003":9,"420350308001":9,"420350301004":9,"420810004002":9,"420270101001":9,"420270106001":…	2023-01-01 00:00:00-05:00	2023-02-01 00:00:00-05:00
zzy-222@63n-xh9-5xq	707	387	{"420810119003":38,"420810119001":29,"420810119006":19,"420350304001":19,"420810118002":19,"420810103003":19,"420810119004":19,"420350307002":19,"420810117001":19,"420810118001":19,"420350302004":19,"420350308003":19,"420350304003":10,"420810006001":10,"420970819002":10,"420810113021":10,"420350309001":10,"420270111001":10,"420370503001":10,"420810113012":10,"420810103001":10,"420270101001":10,"4…	2023-02-01 00:00:00-05:00	2023-03-01 00:00:00-05:00
zzy-222@63n-xh9-5xq	776	472	{"420810119001":25,"420810103003":25,"420810119003":17,"420810006001":17,"420350304001":17,"420350302005":17,"420810118001":17,"420350304002":17,"420350305003":9,"420810119006":9,"420810113012":9,"420370503002":9,"420930502001":9,"420810112002":9,"420810119004":9,"420350306001":9,"420350304004":9,"421070032001":9,"420350307003":9,"420350308001":9,"420350303003":9,"420350302004":9,"420810103002":9…	2023-03-01 00:00:00-05:00	2023-04-01 00:00:00-04:00
zzy-222@63n-xh9-5xq	782	452	{"420810103003":28,"420810119001":28,"420350304004":21,"420350307002":14,"420810006001":14,"420350307005":14,"420810119002":14,"420350307006":14,"420810119003":14,"420810108006":7,"420810003006":7,"420810103001":7,"420350303004":7,"421070001001":7,"420270111005":7,"420350304001":7,"420350308001":7,"420810118001":7,"420350307003":7,"420350303003":7,"420110025001":7,"420350303002":7,"420810113021":…	2023-04-01 00:00:00-04:00	2023-05-01 00:00:00-04:00
zzy-222@63n-xh9-5xq	817	459	{"420810119001":43,"420350304004":43,"420810103003":22,"420350307001":22,"420810118001":22,"420799801001":22,"420350307006":22,"420810006001":22,"420159510002":11,"420810113021":11,"420350307005":11,"420350302002":11,"420350307002":11,"420810119003":11,"420350303004":11,"420810119006":11,"420350303003":11,"420370504002":11,"420350308001":11,"420270106001":11,"420350301001":11,"420810113011":11}	2023-05-01 00:00:00-04:00	2023-06-01 00:00:00-04:00
zzy-222@63n-xh9-5xq	937	497	{"420810119003":48,"420810004005":24,"420810118002":24,"420810006001":16,"420810119001":16,"420810006002":16,"420810103001":16,"420350307005":16,"420810118001":16,"420350307002":16,"420350304004":16,"420810119006":16,"420350303001":8,"420350306002":8,"420350307001":8,"420810009002":8,"420810117001":8,"420270101001":8,"360290144004":8,"420350304001":8,"420810109001":8,"420810112003":8,"42081010300…	2023-06-01 00:00:00-04:00	2023-07-01 00:00:00-04:00
zzy-222@63n-xh9-5xq	1008	535	{"420810119001":41,"420350304004":33,"420810118001":33,"420810113011":25,"420810119003":25,"420810006001":17,"420810103003":17,"420350304001":17,"420350309001":17,"420810112001":17,"420810102002":17,"420810004005":17,"420350307006":17,"420810117005":9,"420810103001":9,"420930502001":9,"340076075021":9,"420350307005":9,"240479501003":9,"420350308002":9,"420810111005":9,"420810006002":9,"4203503060…	2023-07-01 00:00:00-04:00	2023-08-01 00:00:00-04:00
zzy-222@63n-xh9-5xq	968	559	{"420810119003":47,"420810119001":35,"420350304005":35,"420350306002":24,"420810118001":24,"420810103001":24,"420350304004":24,"421179504002":24,"420370503001":24,"420270101002":12,"420810103002":12,"420350306001":12,"420350302002":12,"420810006001":12,"420350303001":12,"420810104001":12,"420810111005":12,"420350308001":12,"420350307005":12,"420350307006":12,"420350304001":12,"420810117001":12,"4…	2023-08-01 00:00:00-04:00	2023-09-01 00:00:00-04:00
zzy-222@63n-xh9-5xq	852	488	{"420810119003":27,"420810102001":18,"420810119001":18,"420350307003":18,"420270112012":18,"420350304001":18,"420350306001":18,"420350309001":18,"420810006003":18,"420810103002":9,"420370503001":9,"420350302004":9,"420270111005":9,"420810113021":9,"420810103003":9,"420810108001":9,"420350307006":9,"420810104001":9,"420810113025":9,"420950176071":9,"420350301003":9,"420350305004":9,"421179504002":…	2023-09-01 00:00:00-04:00	2023-10-01 00:00:00-04:00
zzy-222@63n-xh9-5xq	793	467	{"420350307006":45,"420810119003":34,"420810118001":34,"420810119001":23,"420350307003":23,"420350305001":23,"420350304004":12,"420270112012":12,"420810108005":12,"420550113022":12,"420350305002":12,"420810006001":12,"420810003004":12,"420810101001":12,"420810111005":12,"421190905024":12,"420350303001":12,"420270121002":12,"420350301004":12,"420350304001":12,"160499603001":12,"420350307005":12,"4…	2023-10-01 00:00:00-04:00	2023-11-01 00:00:00-04:00
zzy-222@63n-xh9-5xq	736	435	{"420810119003":36,"420350306001":24,"420810119006":24,"420810119001":24,"420810113011":24,"420159514003":24,"420350304001":24,"420350302002":12,"420810119002":12,"420810113021":12,"420350309004":12,"420810103001":12,"420350306002":12,"420350303002":12,"420350304003":12,"420350307005":12,"420970809003":12,"420350305003":12,"420350302004":12,"420350307006":12}	2023-11-01 00:00:00-04:00	2023-12-01 00:00:00-05:00
224-222@63p-d7h-6tv	125	104	{"420810107002":7,"420810108004":7,"420810010002":7,"420370513002":7,"420810113012":7,"420810104006":7,"420810003004":7,"420810003005":7,"420810107004":7,"420810102002":7}	2023-01-01 00:00:00-05:00	2023-02-01 00:00:00-05:00
224-222@63p-d7h-6tv	118	97	{"420810116022":12,"420810003004":12,"421059504001":12,"420350303002":12,"420810116011":12,"420810107004":12,"420810111006":12}	2023-02-01 00:00:00-05:00	2023-03-01 00:00:00-05:00
224-222@63p-d7h-6tv	128	93	{"420370501005":7,"420810108001":7,"420810111005":7,"420970806003":7,"420970813003":7,"420810108004":7,"421199808001":7,"420810105004":7,"371830530031":7,"420810108007":7}	2023-03-01 00:00:00-05:00	2023-04-01 00:00:00-04:00
224-222@63p-d7h-6tv	134	101	{"420810008001":11,"420810108004":11,"420810107004":11,"420810111002":11,"420810106001":11,"420970802003":11,"420350304002":11,"420810114002":11,"420810108001":11}	2023-04-01 00:00:00-04:00	2023-05-01 00:00:00-04:00
224-222@63p-d7h-6tv	150	96	{"420810101002":14,"420810010003":<5,"420810108002":<5,"420810117003":<5,"420810108004":<5,"420810117005":<5,"420810003004":<5,"420810111002":<5,"470930057081":<5,"420810113023":<5,"420810108001":<5,"420810107002":<5,"420810107004":<5,"420970818003":4}	2023-05-01 00:00:00-04:00	2023-06-01 00:00:00-04:00
224-222@63p-d7h-6tv	153	91	{"420810101002":14,"420810110003":7,"420810107004":7,"420370509002":7,"420810109001":7,"420810004005":7,"420270113003":7,"420810105004":7,"420810108004":7}	2023-06-01 00:00:00-04:00	2023-07-01 00:00:00-04:00
224-222@63p-d7h-6tv	158	94	{"420810114002":7,"420810107002":7,"420810004004":7,"420810117004":7,"420810113021":7,"421190905022":7,"420810111005":7,"420810112003":7,"421179510002":7,"420810101002":7,"420810108004":7,"420810003004":7,"420810105005":7}	2023-07-01 00:00:00-04:00	2023-08-01 00:00:00-04:00
224-222@63p-d7h-6tv	198	116	{"420810113023":29,"420810119003":15,"420810106003":15,"420810112002":15,"420810003005":15,"420970804002":15,"420810108005":15,"420810005002":15}	2023-08-01 00:00:00-04:00	2023-09-01 00:00:00-04:00
224-222@63p-d7h-6tv	172	118	{"420810109001":19,"420710127003":10,"420810116022":10,"420810114001":10,"420810108001":10,"420810119003":10,"420810009002":10,"420810103002":10,"421190903001":10,"420810101002":10,"420810111005":10}	2023-09-01 00:00:00-04:00	2023-10-01 00:00:00-04:00
224-222@63p-d7h-6tv	145	116	{"420810109001":13,"420810108005":7,"420810119003":7,"420810117002":7,"420810108004":7,"420810103001":7,"420810105005":7,"420810110003":7,"420810113025":7,"420810112002":7,"421190901024":7,"420350305003":7,"420270101003":7,"420810111004":7,"420810101002":7,"420810111006":7}	2023-10-01 00:00:00-04:00	2023-11-01 00:00:00-04:00
224-222@63p-d7h-6tv	127	109	{"420810006002":22,"421190905022":8,"420810101002":8,"420370514001":8,"420810107002":8,"420810113025":8,"420810106002":8,"420350306001":8,"420810119006":8,"420970802003":8}	2023-11-01 00:00:00-04:00	2023-12-01 00:00:00-05:00
zzw-222@63p-czt-8sq	1876	1166	{"420810108002":49,"420810107003":49,"420810117005":41,"420810108005":33,"420810111005":33,"420810108001":25,"420810109001":25,"420970802002":25,"420810110003":25,"420810107001":25,"420810111002":25,"420810109002":25,"420810108006":25,"420810108004":25,"420810009002":17,"420810107004":17,"420810117001":17,"420810103001":17,"420810105001":17,"420810005002":17,"CA:35380052":9,"CA:35400160":9,"CA:35…	2023-01-01 00:00:00-05:00	2023-02-01 00:00:00-05:00
zzw-222@63p-czt-8sq	1944	1104	{"420810108002":37,"420810108005":25,"420810110003":25,"420810108007":25,"420810117005":25,"420930501001":25,"420810108004":19,"420810108001":19,"420810107003":19,"420970801001":19,"420810111005":13,"420810107001":13,"420350303003":13,"420930501003":13,"420810108006":13,"420810109002":13,"421179510002":13,"420970802005":13,"420810105001":13,"420810106001":13,"420159514003":13,"420810107002":13,"4…	2023-02-01 00:00:00-05:00	2023-03-01 00:00:00-05:00
zzw-222@63p-czt-8sq	2051	1072	{"420810108005":32,"420810108004":32,"420810107001":27,"420810108002":22,"420810109002":22,"420810107003":16,"420810110005":16,"420810107004":16,"420810107002":16,"420930501001":16,"420810108006":16,"420350307002":16,"420810105001":11,"420810117003":11,"420350307005":11,"420810110003":11,"420810108001":11,"420810009002":11,"421150328003":11,"420810112003":11,"420810006003":11,"420970802003":11,"4…	2023-03-01 00:00:00-05:00	2023-04-01 00:00:00-04:00
zzw-222@63p-czt-8sq	1975	930	{"420810108002":41,"420810108004":31,"420810117005":31,"420810107004":21,"420810108006":21,"420810117004":16,"420810117002":16,"420810107005":16,"420810109001":16,"CA:35211738":11,"420810108001":11,"420810107002":11,"420930502001":11,"420810004005":11,"420810110003":11,"420159509003":11,"420810117001":11,"420810113022":11,"420810006002":11,"420810108007":11,"420810105004":11,"420970802005":11,"42…	2023-04-01 00:00:00-04:00	2023-05-01 00:00:00-04:00
zzw-222@63p-czt-8sq	2127	939	{"420810108002":49,"420810108004":35,"420810107004":28,"420810106002":21,"420810107003":21,"420810109001":21,"420810108001":21,"420810117004":14,"420810107001":14,"420810110001":14,"420810107005":14,"420810111002":14,"420970802002":14,"420810116021":14,"420810111005":14,"421090702001":14,"420810117003":14,"420810108006":14,"420159514002":14,"420810117002":14,"420370515001":14,"420810117005":14,"4…	2023-05-01 00:00:00-04:00	2023-06-01 00:00:00-04:00
zzw-222@63p-czt-8sq	2247	1040	{"420810107004":37,"420810108002":37,"420810107002":29,"420970802002":29,"420810108001":29,"420810108004":22,"420810107005":22,"420810109001":22,"420810108005":22,"420810105003":22,"420810117005":15,"370559701021":15,"421090707012":15,"421070036003":15,"420454068012":15,"420970802005":15,"421139602003":15,"420930502001":15,"420810103002":15,"420810116027":15,"420810108007":15,"420810113023":15,"4…	2023-06-01 00:00:00-04:00	2023-07-01 00:00:00-04:00
zzw-222@63p-czt-8sq	2445	1185	{"420810107002":48,"420810117005":40,"420810108002":40,"420810108003":32,"420930501001":32,"420810108004":32,"420810107004":32,"420810108006":24,"420810108005":24,"420810117004":24,"420810117002":24,"420810107001":24,"420810108001":24,"420810109001":24,"420430240014":16,"420970804003":16,"420810106003":16,"420810109002":16,"420810006003":16,"420454068012":16,"420710112001":16,"420810110003":16,"4…	2023-07-01 00:00:00-04:00	2023-08-01 00:00:00-04:00
zzw-222@63p-czt-8sq	2500	1255	{"420810108002":80,"420810106002":48,"420810107004":40,"420810109001":32,"420810108005":32,"420930501001":24,"420810108001":24,"420810107005":24,"420810113023":24,"420970804003":16,"420810113021":16,"420810109002":16,"420370502003":16,"420810117005":16,"420430227022":16,"420454068012":16,"420159514001":16,"420810105005":16,"420810107002":16,"420810006003":16,"420810004003":16,"420970803001":16,"4…	2023-08-01 00:00:00-04:00	2023-09-01 00:00:00-04:00
zzw-222@63p-czt-8sq	2119	1080	{"420810108002":61,"420810108001":44,"420810107004":35,"420970802002":27,"420810117004":27,"420810106001":27,"420810106002":27,"420810116011":27,"420810009002":27,"420810108005":18,"421190906003":18,"420370502003":18,"420810108003":18,"420810117002":18,"420810117005":18,"420454068012":18,"CA:35190502":9,"CA:35320319":9,"CA:35150311":9,"420810111005":9,"360290043006":9,"420810106004":9,"4208101180…	2023-09-01 00:00:00-04:00	2023-10-01 00:00:00-04:00
zzw-222@63p-czt-8sq	2016	1082	{"420810108002":60,"420810117005":43,"420970802002":34,"420370502003":34,"420810107004":26,"420810107003":26,"420810117002":26,"420810110003":26,"420810106001":26,"420810106002":26,"420810004004":26,"420810109001":26,"420810113024":17,"420810116011":17,"420970804003":17,"420810108006":17,"420810111006":17,"420810113023":17,"420810107005":17,"420810106004":17,"420810004003":17,"CA:35204765":9,"340…	2023-10-01 00:00:00-04:00	2023-11-01 00:00:00-04:00
zzw-222@63p-czt-8sq	1992	1073	{"420810117005":44,"420810108005":37,"420810117001":22,"420810107004":22,"420970802002":22,"421190901022":22,"481130136103":22,"420810117002":22,"420810113011":22,"420370502003":22,"420810109001":22,"420810108001":15,"420810107003":15,"420810106002":15,"420810109002":15,"420810006002":15,"420810113023":15,"420970823001":15,"420810110003":15,"420810111006":15,"420792009003":15,"420810108006":15,"4…	2023-11-01 00:00:00-04:00	2023-12-01 00:00:00-05:00
224-224@63p-d87-y7q	3665	1459	{"420810004002":134,"420810002001":45,"420810113021":39,"420810112002":32,"420810004004":26,"420810110004":20,"420810004005":20,"420810118002":20,"450150208111":20,"420810113023":20,"420810003005":20,"420810010003":20,"420810114002":20,"420810112003":20,"421190901023":13,"420810108003":13,"420810010002":13,"420930504003":13,"420810004001":13,"421190902004":13,"420810110005":13,"420810118001":13,"…	2023-07-01 00:00:00-04:00	2023-08-01 00:00:00-04:00
224-224@63p-d87-y7q	3819	1494	{"420810004002":127,"420810112002":37,"420810005002":25,"420810104001":25,"420810109002":25,"420810113023":25,"420810010003":25,"420810110003":25,"420810002001":25,"420130110021":19,"420810118002":19,"420810104005":19,"420810003005":19,"420810117003":19,"420810004001":19,"420810006003":19,"420810001001":19,"420810108001":13,"420810108002":13,"420810112001":13,"420810113021":13,"420810119001":13,"…	2023-08-01 00:00:00-04:00	2023-09-01 00:00:00-04:00
224-224@63p-d87-y7q	2788	1104	{"420810004002":118,"420810118002":24,"420350303002":18,"420810110005":18,"420810002001":18,"420810101002":18,"420810112002":18,"420810006003":18,"421179510002":18,"420810118001":18,"420810117002":18,"420810113022":12,"420810107003":12,"420810001001":12,"421179510001":12,"420810003002":12,"420810105005":12,"420810004001":12,"420810001002":12,"420810004005":12,"420810113023":12,"420130110021":12,"…	2023-09-01 00:00:00-04:00	2023-10-01 00:00:00-04:00
224-224@63p-d87-y7q	1909	751	{"420810004002":61,"420810118002":17,"420810105005":17,"420810113023":17,"420810113021":17,"420810004005":17,"420810104001":17,"420810117001":17,"420810105004":12,"420810107003":12,"420810103002":12,"420810005002":12,"420810101001":12,"420970802002":12,"420810116011":12,"420810112002":12,"420810001002":12,"421179506001":6,"420810108007":6,"420810105001":6,"421059505002":6,"420810110004":6,"421179…	2023-10-01 00:00:00-04:00	2023-11-01 00:00:00-04:00
224-224@63p-d87-y7q	1647	639	{"420810004002":44,"420810004004":22,"420810107003":17,"420810108001":17,"420810119001":17,"420810118002":11,"420810009002":11,"420810010002":11,"420810116025":11,"420810006003":11,"420810002001":11,"420810116011":11,"420810005002":11,"420810003004":11,"420350308003":11,"420810117001":11,"421179504003":6,"420810001003":6,"250110410002":6,"420810116027":6,"420810109002":6,"420350307003":6,"1208797…	2023-11-01 00:00:00-04:00	2023-12-01 00:00:00-05:00
224-224@63p-d87-y7q	3025	1171	{"420810004002":103,"420810113021":29,"420810002003":23,"420810004004":23,"420810105005":18,"420130110021":18,"420810002001":18,"420350302002":18,"420350308002":18,"420350308003":18,"420810006003":18,"420810110004":18,"420810113023":18,"420350307004":12,"420810116022":12,"420810107001":12,"420350302005":12,"420810116024":12,"420810108001":12,"421257512001":12,"420810116027":12,"420810004005":12,"…	2023-01-01 00:00:00-05:00	2023-02-01 00:00:00-05:00
224-224@63p-d87-y7q	2541	1018	{"420810004002":83,"420810113021":47,"420810111005":30,"420810112001":24,"420810002001":24,"420810112002":18,"420810010003":18,"420810119001":18,"420810009002":18,"420810110003":18,"420130110021":12,"420810104004":12,"420810119003":12,"420810116027":12,"420810113023":12,"420810110004":12,"420810117001":12,"420370507002":12,"420350301004":12,"370350117012":12,"420350304001":12,"420350305001":12,"4…	2023-02-01 00:00:00-05:00	2023-03-01 00:00:00-05:00
224-224@63p-d87-y7q	2524	1024	{"420810004002":61,"420810003003":25,"420810006003":25,"420810103003":25,"420810004005":25,"420810116024":19,"420130110021":19,"420810010003":19,"420810116027":19,"420810110004":19,"420159514002":13,"420810002003":13,"420810112002":13,"420810002001":13,"420810117005":13,"421139602001":13,"420810112003":13,"420810004004":13,"420810113011":13,"420810107002":13,"420810113021":13,"340057025003":13,"4…	2023-03-01 00:00:00-05:00	2023-04-01 00:00:00-04:00
224-224@63p-d87-y7q	2974	1239	{"420810004002":96,"420810002001":24,"420810003004":24,"420810004004":24,"420810116026":24,"421179505002":24,"420810005002":18,"421179510003":18,"420810002003":18,"420970802005":18,"420810006003":18,"420810113021":18,"420810108001":12,"420810112002":12,"420350303002":12,"420810110002":12,"420810004005":12,"420350305001":12,"421179502003":12,"420810117005":12,"421090707012":12,"420810112001":12,"4…	2023-04-01 00:00:00-04:00	2023-05-01 00:00:00-04:00
224-224@63p-d87-y7q	3454	1403	{"420810004002":110,"420810006002":31,"420130110021":31,"420810108002":25,"420810009002":25,"420810010002":19,"420810002001":19,"420810116026":19,"420810104004":19,"420810113021":19,"420810116027":13,"420810113025":13,"420810003003":13,"420810009001":13,"481130173052":13,"420810107003":13,"420810119001":13,"421179502003":13,"421190902002":13,"420810004004":13,"420350302002":13,"340390318012":13,"…	2023-05-01 00:00:00-04:00	2023-06-01 00:00:00-04:00
224-224@63p-d87-y7q	3746	1464	{"420810004002":70,"420810009002":32,"420810010003":32,"420810004005":26,"420810005002":26,"420810004004":26,"420810113023":26,"420810112002":26,"420810002001":26,"420810004001":26,"420810105005":20,"420810108001":20,"420350308001":20,"420130110021":20,"420810116026":20,"420810111004":13,"420159514002":13,"420810113021":13,"420970801002":13,"420350309004":13,"421179508001":13,"420810103002":13,"4…	2023-06-01 00:00:00-04:00	2023-07-01 00:00:00-04:00
zzy-224@63p-krk-49z	894	653	{"420834211003":85,"421239701001":85,"420834212002":85,"421239701002":85,"420834209002":85,"420834211001":85,"420834209001":43,"420834211002":43,"420479501001":43}	2023-01-01 00:00:00-05:00	2023-02-01 00:00:00-05:00
zzy-224@63p-krk-49z	638	469	{"420834211002":53,"420834209001":53,"420834212002":53,"420535301003":36,"421239703001":18,"420479513001":18,"420834209002":18,"360130306002":18,"420490117012":18,"360271407001":18,"421239701002":18,"420834211003":18,"421239701001":18,"420834207004":18,"420834211001":18,"420333306002":18}	2023-02-01 00:00:00-05:00	2023-03-01 00:00:00-05:00
zzy-224@63p-krk-49z	757	604	{"420834211002":111,"420834212002":56,"420834209001":56,"420479504002":37,"420834209002":37,"421239701001":37,"420535301001":37,"420479502003":19,"420333306002":19,"420834211001":19,"420131003001":19,"420490117012":19,"420490118022":19,"420834212001":19}	2023-03-01 00:00:00-05:00	2023-04-01 00:00:00-04:00
zzy-224@63p-krk-49z	762	584	{"420834211002":45,"421239701001":45,"420834212002":45,"420834204002":30,"420834209001":30,"420479504002":30,"421239712003":30,"360290109022":15,"421239712002":15,"420479502003":15,"421239712001":15,"420834211001":15,"420490117012":15,"420479504005":15,"420834207004":15,"420834209002":15}	2023-04-01 00:00:00-04:00	2023-05-01 00:00:00-04:00
zzy-224@63p-krk-49z	750	559	{"420834209002":48,"420834212002":48,"420479504002":32,"420834211002":32,"360039507003":16,"420490117012":16,"420034592013":16,"421239710002":16,"420834212001":16,"420834204002":16,"360130367003":16,"420834209001":16,"421239712001":16,"420333306002":16,"420619503001":16,"421179507003":16,"421239701002":16,"421239712003":16,"421239708002":16,"420834211001":16}	2023-05-01 00:00:00-04:00	2023-06-01 00:00:00-04:00
zzy-224@63p-krk-49z	873	606	{"420834212001":46,"420834209002":35,"420834211002":35,"421239712003":35,"420834211001":23,"421239708001":23,"420479501001":23,"420834212002":23,"420479504002":23,"420535301001":23,"420834209001":23,"420834208001":12,"421298073001":12,"420490117012":12,"340057022101":12,"420479502003":12,"420834205001":12,"420535301004":12,"120110421002":12,"361119502003":12,"420834211003":12,"420479513003":12}	2023-06-01 00:00:00-04:00	2023-07-01 00:00:00-04:00
zzy-224@63p-krk-49z	943	634	{"420834211002":114,"420479504002":57,"421239712003":57,"421239706004":38,"420834212001":38,"420834212002":38,"420490119006":19,"420479513003":19,"421239703001":19,"420834208001":19,"420479502003":19,"421239710002":19,"420834209002":19,"420834211003":19,"420210121001":19,"420479511001":19}	2023-07-01 00:00:00-04:00	2023-08-01 00:00:00-04:00
zzy-224@63p-krk-49z	1074	761	{"420834209002":80,"421239712002":80,"421239712003":60,"420834211003":60,"420834209001":60,"420479502003":40,"420834212002":40,"420659503002":20,"420391118003":20,"420030203001":20,"420030405002":20,"420490117012":20,"420479513003":20,"420479502002":20,"420834211002":20,"420130110021":20,"420479511002":20,"421239710002":20}	2023-08-01 00:00:00-04:00	2023-09-01 00:00:00-04:00
zzy-224@63p-krk-49z	861	599	{"420834211001":103,"421239707001":52,"420834211002":52,"420834209002":52,"420834212001":26,"421239712003":26,"420490105003":26,"420199123041":26,"420834211003":26,"420834205003":26,"420490117012":26}	2023-09-01 00:00:00-04:00	2023-10-01 00:00:00-04:00
zzy-224@63p-krk-49z	853	605	{"420834202001":54,"420834209002":54,"420834211001":36,"420535301001":36,"420834212001":36,"420834201002":36,"420834211002":36,"421239701001":18,"360630246003":18,"420834210002":18,"421239706001":18,"420490003002":18,"360099613002":18,"420834212002":18}	2023-10-01 00:00:00-04:00	2023-11-01 00:00:00-04:00
zzy-224@63p-krk-49z	728	495	{"420834212001":60,"420834209002":60,"420834209001":30,"421239709001":15,"421239705001":15,"420479502002":15,"420490119001":15,"220950701002":15,"420834204002":15,"420490117012":15,"420834212002":15,"420834211002":15,"421239712003":15,"420834208001":15}	2023-11-01 00:00:00-04:00	2023-12-01 00:00:00-05:00
222-222@63t-mnn-8vz	1043	703	{"420850331004":120,"420850322002":120,"420850334002":120,"420850324003":120,"420730102023":120}	2023-01-01 00:00:00-05:00	2023-02-01 00:00:00-05:00
222-222@63t-mnn-8vz	804	464	{"420490112021":65,"420730102023":33,"420850312002":33,"420850322002":33,"420850314004":33,"390998128003":33,"420850320003":33,"420850319004":33}	2023-02-01 00:00:00-05:00	2023-03-01 00:00:00-05:00
222-222@63t-mnn-8vz	900	595	{"420850324004":170,"420850314001":85,"420850318003":85,"390998126031":43,"420850320005":43,"420850322002":43,"420850319003":43,"420730102023":43,"421212000002":43}	2023-03-01 00:00:00-05:00	2023-04-01 00:00:00-04:00
222-222@63t-mnn-8vz	889	621	{"420391117001":80,"420850319002":80,"420490111011":80,"420730102023":80,"420311602003":80,"420850324004":80,"420850322002":80,"540330311001":80}	2023-04-01 00:00:00-04:00	2023-05-01 00:00:00-04:00
222-222@63t-mnn-8vz	1054	760	{"420311609001":113,"420850324004":113,"420850301002":57,"391559314003":57,"420850320004":57,"420730102023":57,"420850324003":57,"420850320003":57,"420199103021":57,"420490109042":57}	2023-05-01 00:00:00-04:00	2023-06-01 00:00:00-04:00
222-222@63t-mnn-8vz	1224	1036	{"420490120011":90,"391559301022":90,"420730102023":90,"390998127002":90,"420850328002":90,"391559314003":90,"421239706003":90,"420391120013":90,"420490104002":90}	2023-06-01 00:00:00-04:00	2023-07-01 00:00:00-04:00
222-222@63t-mnn-8vz	1258	1085	{"420850324003":126,"420850328002":126,"420850311001":126,"420490115051":63,"420850324002":63,"391559314002":63,"420730102023":63,"420850334002":63,"120710402093":63,"421212014001":63,"420850331001":63,"420850322002":63}	2023-07-01 00:00:00-04:00	2023-08-01 00:00:00-04:00
222-222@63t-mnn-8vz	1236	1044	{"420850318003":124,"420850321003":124,"421212014001":62,"421212001002":62,"420730102023":62,"420850328001":62,"420850320003":62,"420199030002":62,"420850312002":62,"420850319004":62,"420490111011":62}	2023-08-01 00:00:00-04:00	2023-09-01 00:00:00-04:00
222-222@63t-mnn-8vz	1037	905	{"420850318003":125,"421212014001":83,"420850326015":83,"420850317001":42,"420850326013":42,"420850324005":42,"391559313002":42,"420850305001":42,"420850311001":42,"420850324003":42,"250250604001":42,"420850320005":42,"420391115004":42,"420850331001":42}	2023-09-01 00:00:00-04:00	2023-10-01 00:00:00-04:00
222-222@63t-mnn-8vz	891	773	{"420850324004":90,"420535303001":90,"420391113004":90,"420850322002":45,"420311607004":45,"420730102023":45,"420850331001":45,"420850314004":45,"420850334002":45,"420850305001":45}	2023-10-01 00:00:00-04:00	2023-11-01 00:00:00-04:00
222-222@63t-mnn-8vz	906	781	{"420535303001":112,"420850328002":112,"420490120012":112,"421239710002":56,"420730102023":56,"421212002002":56,"420850314004":56,"420311607004":56}	2023-11-01 00:00:00-04:00	2023-12-01 00:00:00-05:00
zzw-225@63t-spg-zmk	1265	654	{"420850328002":44,"421212014002":22,"420199102003":15,"421212014003":15,"420850334002":15,"420076018004":15,"420850328003":15,"420850325021":15,"420730101004":15,"420850325013":15,"420199102002":15,"420850325015":8,"420850331003":8,"420199025003":8,"420850314006":8,"420912058082":8,"420535303001":8,"420850327022":8,"420730108002":8,"420730006001":8,"420490117012":8,"420199026001":8,"420850331001…	2023-01-01 00:00:00-05:00	2023-02-01 00:00:00-05:00
zzw-225@63t-spg-zmk	1142	557	{"420850328002":43,"420199102002":29,"420199103021":22,"420850328003":15,"420850329001":15,"420850331004":15,"420199103022":15,"420030409001":15,"420850325013":15,"420199104001":8,"420850326022":8,"420034211003":8,"420535303001":8,"420199118003":8,"420076006021":8,"420311604004":8,"420131007001":8,"420031115003":8,"420850309003":8,"420490117012":8,"420850326013":8,"420311608001":8,"420850326015":…	2023-02-01 00:00:00-05:00	2023-03-01 00:00:00-05:00
zzw-225@63t-spg-zmk	1165	564	{"420850328002":49,"420199103023":33,"420034070013":17,"420199103022":17,"420850328003":17,"420850324001":17,"420391113005":17,"420199102002":17,"420035214011":17,"420199026001":9,"480659501003":9,"420199103011":9,"420730102022":9,"420850330004":9,"420850328004":9,"420199028001":9,"420850313002":9,"420199029001":9,"420850314006":9,"420850331004":9,"420850328001":9,"420730103001":9,"420490117012":…	2023-03-01 00:00:00-05:00	2023-04-01 00:00:00-04:00
zzw-225@63t-spg-zmk	1269	625	{"420850328002":48,"420850325015":24,"420199102003":24,"421212015005":24,"420199102002":24,"420199028001":16,"420479504002":16,"420034323001":16,"420850334004":16,"421212007001":16,"420850328001":16,"420850328003":16,"420850325014":16,"420850325013":16,"420850328004":16,"420199110004":8,"420730003003":8,"420850331003":8,"420730001002":8,"420199103012":8,"421212014001":8,"420311606004":8,"42019910…	2023-04-01 00:00:00-04:00	2023-05-01 00:00:00-04:00
zzw-225@63t-spg-zmk	1392	738	{"420850328002":74,"420850328003":56,"420850326023":37,"420199102003":28,"420850330002":28,"420850331004":28,"420199103012":28,"420850325022":19,"420850329001":19,"421212007001":19,"420850324004":19,"420199103023":19,"420850325014":19,"420850325013":19,"420199102002":19,"420490109034":10,"421212011003":10,"420850329003":10,"420850330004":10,"420293112001":10,"420850331003":10,"421212002002":10,"4…	2023-05-01 00:00:00-04:00	2023-06-01 00:00:00-04:00
zzw-225@63t-spg-zmk	1032	606	{"420850328002":45,"420850329001":36,"420199103012":27,"420535303001":18,"421212015002":18,"420850325013":18,"420199103011":18,"420034643001":18,"420850325022":18,"420076018004":9,"390930971002":9,"420391120012":9,"450510405002":9,"420850328003":9,"121270827042":9,"420850330004":9,"420076026021":9,"420199026001":9,"420730110001":9,"421212015004":9,"420730102023":9,"420199116001":9,"420850328001":…	2023-06-01 00:00:00-04:00	2023-07-01 00:00:00-04:00
zzw-225@63t-spg-zmk	1194	710	{"420850328002":78,"420850329003":30,"421212014002":30,"420076018004":20,"421212014003":20,"420850328003":20,"420850325013":20,"420850325015":20,"420535303001":20,"420199104001":20,"420130104011":10,"420850326013":10,"421212015004":10,"420199103023":10,"420032206002":10,"420850330004":10,"420850324001":10,"240479500001":10,"421257910001":10,"420850328004":10,"420850327022":10,"420730102023":10,"4…	2023-07-01 00:00:00-04:00	2023-08-01 00:00:00-04:00
zzw-225@63t-spg-zmk	1275	784	{"420850328002":57,"420850329001":41,"420850325012":25,"420850325015":25,"420059503002":17,"420850329003":17,"180030117011":17,"421212015005":17,"420850331003":17,"420730101002":17,"484159503003":17,"420850326021":17,"421212015002":17,"421212014002":17,"420850323002":17,"420199103012":17,"420535303001":17,"420850330003":9,"420850328003":9,"370559704003":9,"420391105024":9,"420199113001":9,"420199…	2023-08-01 00:00:00-04:00	2023-09-01 00:00:00-04:00
zzw-225@63t-spg-zmk	1067	617	{"420850328002":52,"420850331002":35,"420850328001":18,"420850325015":18,"420850329001":18,"420199103023":18,"420199103013":18,"420850328003":9,"420199103011":9,"420730108004":9,"420850326022":9,"420034211003":9,"420850326014":9,"420850326021":9,"421212014002":9,"420730003002":9,"420535303001":9,"420490109034":9,"420850328004":9,"181570019003":9,"420199103021":9,"421212006002":9,"420850329002":9,…	2023-09-01 00:00:00-04:00	2023-10-01 00:00:00-04:00
zzw-225@63t-spg-zmk	1064	596	{"420850328002":48,"420850328003":40,"420850329001":32,"420850331003":24,"420199103013":16,"420850325013":16,"421212003002":16,"420199103023":16,"420850326021":16,"420850331002":16,"540419676003":8,"420391113005":8,"420490112021":8,"420034141014":8,"420199028001":8,"420199103021":8,"420639620003":8,"420850324005":8,"420850328004":8,"421212014002":8,"420199103022":8,"420199103011":8,"420199101001"…	2023-10-01 00:00:00-04:00	2023-11-01 00:00:00-04:00
zzw-225@63t-spg-zmk	938	541	{"420850328002":64,"420850328003":50,"420850329001":29,"420850319002":22,"421212014002":22,"420311607001":15,"420730102021":15,"420850325021":15,"420850331003":15,"420850330002":15,"420199101001":15,"420850325013":15,"420199103023":15,"420730102023":8,"420850325014":8,"420032206002":8,"420535303001":8,"420034211003":8,"420130104011":8,"420730103001":8,"420850329002":8,"420730113001":8,"4201991030…	2023-11-01 00:00:00-04:00	2023-12-01 00:00:00-05:00
zzw-222@63t-p88-5vf	1842	757	{"420850303004":42,"420850332004":26,"121030267035":17,"420850332003":17,"420730108003":17,"420850303002":17,"390998123025":17,"391559313001":17,"391559314003":17,"120710502094":17,"420031401001":17,"420850321001":17,"391559213001":9,"420730008002":9,"391559301022":9,"420850313001":9,"420850323002":9,"420850333003":9,"390998135004":9,"390830075001":9,"391559315002":9,"420850324005":9,"45051050200…	2023-07-01 00:00:00-04:00	2023-08-01 00:00:00-04:00
zzw-222@63t-p88-5vf	1889	789	{"420850303004":64,"391559314002":28,"420850303002":28,"420850333003":28,"420850321001":19,"420850301002":19,"391559314003":19,"420031401001":19,"420850314005":19,"420850324002":19,"420850314002":19,"420850334003":19,"420850304003":19,"391559316023":19,"420850312002":19,"420512612002":19,"420850321002":10,"420850305001":10,"420850304001":10,"551332010005":10,"420850326015":10,"420850312004":10,"3…	2023-08-01 00:00:00-04:00	2023-09-01 00:00:00-04:00
zzw-222@63t-p88-5vf	1394	547	{"391559316012":20,"420850305003":20,"420850301001":20,"391517113222":20,"420850332003":20,"420850304001":20,"390998125004":20,"420850321001":20,"CA:35260102":10,"420850303004":10,"391559317002":10,"420850312002":10,"390299506005":10,"391559313004":10,"391559314002":10,"420850314004":10,"420850326011":10,"420850333003":10,"391559314004":10,"421257712002":10,"420850305001":10,"420730104001":10,"42…	2023-09-01 00:00:00-04:00	2023-10-01 00:00:00-04:00
zzw-222@63t-p88-5vf	1407	572	{"420850301001":29,"420850303004":29,"420850333001":19,"420850321001":19,"420850332003":19,"391559314002":19,"391559331002":19,"420850312002":19,"391559301022":10,"420850333002":10,"420850314002":10,"420850305001":10,"391559313001":10,"420850304002":10,"420730004002":10,"420850314004":10,"420850327011":10,"420850327022":10,"420850324003":10,"420034291002":10,"391559313004":10,"390998027024":10,"3…	2023-10-01 00:00:00-04:00	2023-11-01 00:00:00-04:00
zzw-222@63t-p88-5vf	1537	666	{"420850319002":31,"420031401001":16,"420850322003":16,"391559313001":16,"420730106001":16,"420850333001":16,"391559316022":16,"391559316023":16,"391559316021":16,"420850326023":16,"390998040001":16,"391559316024":16,"420730009001":16,"391559313002":16,"420850334003":16,"420850324004":16,"420850321001":16,"420850303002":16,"420850332001":16,"420850323003":8,"420850314005":8,"420730116003":8,"4208…	2023-11-01 00:00:00-04:00	2023-12-01 00:00:00-05:00
zzw-222@63t-p88-5vf	1666	692	{"420850303004":46,"420850305001":33,"420850327011":26,"420850324004":20,"420850314005":20,"420850327014":20,"420730102022":13,"420850301001":13,"420850322002":13,"420850321001":13,"420850303003":13,"420850327021":13,"420850312003":13,"420199025002":13,"420850304002":13,"420850312002":13,"420076032021":13,"391559317002":13,"420850332004":13,"420850312001":13,"420850303002":7,"391559330014":7,"090…	2023-01-01 00:00:00-05:00	2023-02-01 00:00:00-05:00
zzw-222@63t-p88-5vf	1341	602	{"420850303004":41,"420850305003":28,"420850323001":21,"420850323002":21,"391559313004":21,"420850321001":14,"420076032021":14,"420850332001":14,"420850309002":14,"420850333003":14,"420850314005":14,"420850327011":14,"420850334004":14,"420850312001":14,"420850301002":14,"391559319005":14,"420730112003":7,"391559314002":7,"010210604011":7,"420850317003":7,"420730103001":7,"390070014003":7,"4208503…	2023-02-01 00:00:00-05:00	2023-03-01 00:00:00-05:00
zzw-222@63t-p88-5vf	1709	791	{"420850334004":40,"420850303004":40,"420850305003":27,"420850323002":20,"420850324003":20,"420850301003":14,"371259506012":14,"391559314003":14,"420850333001":14,"420850303001":14,"420850312003":14,"420850318004":14,"420850303002":14,"420730102022":14,"391559314002":14,"420850327012":14,"420850317001":14,"420850312001":14,"391559314004":14,"391559322002":7,"420850309002":7,"420850322002":7,"3915…	2023-03-01 00:00:00-05:00	2023-04-01 00:00:00-04:00
zzw-222@63t-p88-5vf	1418	633	{"420850305003":29,"391559314002":29,"420850303002":22,"420850303004":22,"420850313002":22,"420850334002":22,"420850333001":15,"390998140003":15,"420850327014":15,"420850326023":15,"420850313001":15,"420850319002":15,"420850334004":15,"420850332002":15,"420850304002":15,"420076032021":15,"391559211003":15,"420850326015":8,"391559216002":8,"420850311001":8,"390998011002":8,"391559316022":8,"420076…	2023-04-01 00:00:00-04:00	2023-05-01 00:00:00-04:00
zzw-222@63t-p88-5vf	1338	638	{"420850305003":47,"420850303004":31,"420850303001":24,"420850314001":24,"420850334004":24,"420850303002":24,"420850327011":16,"420850332004":16,"420850324003":16,"420850326022":16,"420850324004":16,"420076032021":16,"391559211003":16,"391559314002":16,"391559315002":16,"391517113222":16,"420850323002":16,"420850333003":8,"420850319002":8,"420850332002":8,"420850312004":8,"420391120012":8,"391559…	2023-05-01 00:00:00-04:00	2023-06-01 00:00:00-04:00
zzw-222@63t-p88-5vf	1840	814	{"420850332004":38,"420850303004":38,"420850327011":28,"420850332003":28,"420850304003":28,"420850303002":28,"420850332001":19,"420850314001":19,"391559315003":19,"420850312002":19,"420850321001":19,"420850314005":19,"391559313004":19,"391517004001":19,"420850301002":10,"391559302001":10,"420850314002":10,"391559315002":10,"420850332002":10,"420850322003":10,"420850323002":10,"420850305002":10,"3…	2023-06-01 00:00:00-04:00	2023-07-01 00:00:00-04:00
zzy-222@63t-p87-qmk	1586	713	{"420850309003":28,"420850314004":22,"420850327012":22,"420850305002":17,"121030267035":11,"391559312003":11,"420850324004":11,"420850334002":11,"420850309002":11,"420850332003":11,"420850314005":11,"391559315002":11,"420850303001":11,"420850303002":11,"420850323002":11,"420850309001":11,"420850327022":11,"420850323003":11,"391559320004":11,"391559301013":11,"420850326014":11,"420730102011":11,"4…	2023-07-01 00:00:00-04:00	2023-08-01 00:00:00-04:00
zzy-222@63t-p87-qmk	1528	648	{"420850313002":23,"420850314004":23,"420850323003":17,"420850320003":17,"420850311002":17,"420850323002":12,"420850304003":12,"420850333003":12,"420850303002":12,"420850320004":12,"420850312004":12,"420850326022":12,"420391105023":12,"420850326023":12,"420850334002":12,"420850318002":12,"420850332003":12,"420850309003":12,"420850309001":12,"420850332002":12,"391559320004":12,"420850314001":6,"42…	2023-08-01 00:00:00-04:00	2023-09-01 00:00:00-04:00
zzy-222@63t-p87-qmk	1252	532	{"420850314004":29,"420850309003":29,"420850324004":18,"391559320004":12,"391559319001":12,"420730102023":12,"420850323003":12,"420850323002":12,"420850313001":12,"420850327022":12,"391559313004":12,"420850326015":12,"420850331003":6,"420850332002":6,"420850303003":6,"420850311002":6,"420850304002":6,"420850324005":6,"420850318002":6,"420850313002":6,"420850333003":6,"420730116003":6,"42085032601…	2023-09-01 00:00:00-04:00	2023-10-01 00:00:00-04:00
zzy-222@63t-p87-qmk	1159	520	{"420850309003":29,"420850334002":20,"420850313002":15,"420850314004":15,"420850318002":15,"391559301022":10,"420850309002":10,"420850332002":10,"420850305003":10,"420850318003":10,"420850327022":10,"421212014003":10,"420850314005":10,"420850334003":10,"391559320004":10,"420850324004":10,"420850301001":10,"420850333003":10,"420850312003":10,"421039502021":5,"391559316024":5,"420730003001":5,"4208…	2023-10-01 00:00:00-04:00	2023-11-01 00:00:00-04:00
zzy-222@63t-p87-qmk	1221	567	{"420850313002":22,"420850319002":18,"420850327022":18,"391559314002":13,"420850323003":13,"420850334003":13,"420850314004":13,"420850326023":13,"420850326022":13,"420850317001":9,"391559320004":9,"420850319004":9,"420730110004":9,"391559301022":9,"420850332002":9,"420850324004":9,"420850333001":9,"420850309003":9,"420850326016":9,"420850314005":9,"420850324001":9,"420850318005":9,"390299501004":…	2023-11-01 00:00:00-04:00	2023-12-01 00:00:00-05:00
zzy-222@63t-p87-qmk	1261	733	{"420850309003":35,"420850309002":24,"420850312003":24,"420850305002":24,"420850323003":18,"420850313001":18,"420850327015":12,"420850314005":12,"391559211003":12,"391559301013":12,"420850327011":12,"420391120012":12,"420850327022":12,"420850314006":12,"420730008002":12,"420850324001":12,"420850317003":12,"420850332004":12,"420850334004":12,"420850301001":12,"420850327013":12,"420850304001":6,"42…	2023-01-01 00:00:00-05:00	2023-02-01 00:00:00-05:00
zzy-222@63t-p87-qmk	1226	674	{"420850309003":42,"420850323003":21,"420850312003":21,"420850309002":16,"420850333003":16,"420850327014":16,"420850320003":16,"420730102023":16,"420850334002":16,"420850303004":16,"420850305002":11,"420850326011":11,"420850327022":11,"420850326021":11,"391559301013":11,"420730111002":11,"420850304002":11,"420850317003":11,"420850313001":11,"420850322003":11,"391559320004":11,"420850314005":11,"4…	2023-02-01 00:00:00-05:00	2023-03-01 00:00:00-05:00
zzy-222@63t-p87-qmk	1298	666	{"420850309003":37,"420850309002":27,"420850322003":21,"420850313001":21,"420850323002":16,"420850323003":16,"420850334002":11,"391559311002":11,"420730110003":11,"420850334004":11,"420850305002":11,"420850313002":11,"420850314004":11,"420850318004":11,"420850333002":11,"420850333003":11,"391559320004":11,"420850312003":11,"420850318003":11,"420850301002":11,"391559313004":11,"420850317003":11,"4…	2023-03-01 00:00:00-05:00	2023-04-01 00:00:00-04:00
zzy-222@63t-p87-qmk	1135	593	{"420850309003":29,"420850303002":18,"420850312003":18,"420850303004":18,"420850309001":18,"420850323002":18,"420850309002":18,"420850304002":18,"420850333003":12,"420850304003":12,"420850323003":12,"420850327022":12,"391559328011":12,"420850327013":12,"420850332001":12,"420850314005":12,"420850319002":12,"420850305002":12,"420850314004":12,"420850334004":12,"420391120011":12,"420850318001":12,"4…	2023-04-01 00:00:00-04:00	2023-05-01 00:00:00-04:00
zzy-222@63t-p87-qmk	1315	671	{"420850309002":27,"420850314004":22,"420850333003":16,"420850309003":16,"420850323003":16,"420850334002":11,"420850314005":11,"420850321001":11,"420850328001":11,"420850327022":11,"420850328003":11,"420850312003":11,"420850314001":11,"420850313002":11,"420850319002":11,"420199123011":11,"420850334004":11,"420850305002":11,"420850314006":11,"391559320004":11,"420850312004":11,"420850317003":11,"4…	2023-05-01 00:00:00-04:00	2023-06-01 00:00:00-04:00
zzy-222@63t-p87-qmk	1597	755	{"420850309003":52,"420850323003":21,"420850334002":21,"420850312004":16,"420850328003":16,"420850313002":16,"420850314004":16,"420850331003":11,"420850303002":11,"420730008002":11,"211110117121":11,"391559301013":11,"420850321001":11,"420850328004":11,"420850314006":11,"420850305002":11,"420850322002":11,"420850312002":11,"391559320004":11,"420850327022":11,"420850332004":11,"420730001001":6,"39…	2023-06-01 00:00:00-04:00	2023-07-01 00:00:00-04:00
223-223@63p-w6z-5pv	2050	850	{"420879611007":59,"420879608004":38,"420879606002":33,"420879610001":33,"420879606001":27,"420879611006":27,"420879608001":27,"420879611003":22,"420879606004":22,"420879609001":22,"420879610002":17,"420670701003":17,"421090705002":17,"420879611002":17,"420879608002":17,"420879607001":17,"420879612003":17,"420670701002":17,"420670703002":11,"420879602002":11,"420410102032":11,"420879611005":11,"4…	2023-01-01 00:00:00-05:00	2023-02-01 00:00:00-05:00
223-223@63p-w6z-5pv	1996	813	{"420879611006":39,"420879610001":34,"421090705002":24,"420670701002":24,"420879608004":24,"420879602002":20,"420879611002":20,"420879606001":20,"420879611003":20,"420879606002":20,"420879611001":20,"420879611007":20,"420879610002":15,"420670702021":15,"420879608002":15,"480270233003":10,"420879604002":10,"420879608001":10,"420879608003":10,"420350302002":10,"420879601003":10,"420879607001":10,"4…	2023-02-01 00:00:00-05:00	2023-03-01 00:00:00-05:00
223-223@63p-w6z-5pv	2170	847	{"420879609001":42,"420879611006":30,"420879608004":30,"420879611007":30,"420879607002":24,"420879606002":24,"420879606001":18,"420670703002":18,"420879605002":18,"420619512002":12,"420879610001":12,"420879606004":12,"420333316002":12,"420879608003":12,"420670703003":12,"420879612002":12,"420879610002":12,"420670702025":12,"421090705003":12,"240358110001":12,"420879606003":12,"420879611004":12,"4…	2023-03-01 00:00:00-05:00	2023-04-01 00:00:00-04:00
223-223@63p-w6z-5pv	1957	767	{"420879611007":49,"420879610001":42,"420670701003":35,"420879609001":35,"420879611006":35,"420879606002":21,"420879611001":21,"420879608003":21,"420879608001":21,"421090705001":21,"420879611003":21,"420879607002":21,"421110219011":14,"420879612001":14,"420879601003":14,"421090704002":14,"420879611002":14,"420670703001":14,"420879603001":14,"420131006003":14,"420879610002":14,"420619512002":14,"4…	2023-04-01 00:00:00-04:00	2023-05-01 00:00:00-04:00
223-223@63p-w6z-5pv	2160	870	{"420879610001":75,"420879609001":67,"420879611007":52,"420879611006":30,"420879603001":30,"420879611001":30,"420879608004":30,"420879606001":30,"420670701004":23,"420670702021":23,"420670701003":23,"420990301004":23,"420670703001":23,"420879607002":23,"420879606004":15,"420879611003":15,"421090703001":8,"420879605003":8,"420879601001":8,"420879610002":8,"420879608002":8,"420270114002":8,"4201301…	2023-05-01 00:00:00-04:00	2023-06-01 00:00:00-04:00
223-223@63p-w6z-5pv	145	69	{"420879611007":5,"420879608001":<5,"420879606002":<5,"420879606004":<5,"420879605001":<5,"420879611006":<5,"420879607002":<5,"420879608004":<5,"420879610001":<5,"420879610002":<5,"420270116001":<5,"420879607001":<5,"420879611001":<5,"421090705002":<5,"420270113005":<5,"420879609001":<5,"420670703002":<5,"420879608002":<5,"420333314011":<5,"420990302021":<5,"421070032001":<5,"421190903001":<5,"42…	2023-06-01 00:00:00-04:00	2023-07-01 00:00:00-04:00
223-223@63p-w6z-5pv	152	78	{"420879608004":5,"420879611007":5,"420670701003":<5,"420879607001":<5,"420879606001":<5,"420670702021":<5,"421090705002":<5,"420879611006":<5,"420879606004":<5,"420879611003":<5,"420879608001":<5,"420879610001":<5,"420879607002":<5,"420879610002":<5,"420619510002":<5,"421090705003":<5,"420879601003":<5,"420879612002":<5,"420210131001":<5,"100050509011":<5,"420659501001":<5,"420410118013":<5,"421…	2023-07-01 00:00:00-04:00	2023-08-01 00:00:00-04:00
223-223@63p-w6z-5pv	156	79	{"420879611007":5,"420879606004":<5,"420879611004":<5,"420879611006":<5,"420879610001":<5,"420879609001":<5,"420879605003":<5,"420879611003":<5,"420670701003":<5,"420879606002":<5,"420670703001":<5,"420670703002":<5,"420879605001":<5,"420879607002":<5,"CA:24280039":<5,"420370502002":<5,"420879608001":<5,"421090703005":<5,"420879607001":<5,"420879610002":<5,"410459702002":<5,"420879603002":<5,"420…	2023-08-01 00:00:00-04:00	2023-09-01 00:00:00-04:00
223-223@63p-w6z-5pv	130	66	{"420879611007":5,"420879610001":<5,"420879606001":<5,"420879611006":<5,"420270115024":<5,"420670702021":<5,"420879607002":<5,"420879606004":<5,"420670701003":<5,"420879608004":<5,"420619504004":<5,"420670701002":<5,"420879601003":<5,"420619509002":<5,"420670701004":<5,"420130101031":<5,"420270106003":<5,"420430240022":<5,"420030201004":<5,"420670702024":<5,"420879608001":<5,"420879603001":<5,"42…	2023-09-01 00:00:00-04:00	2023-10-01 00:00:00-04:00
223-223@63p-w6z-5pv	139	67	{"420879608004":<5,"420879610001":<5,"420879606002":<5,"420879606001":<5,"421090705002":<5,"420670702021":<5,"420619509001":<5,"420879607002":<5,"420879611002":<5,"420879611007":<5,"420879611001":<5,"420879611003":<5,"420879611006":<5,"420670701004":<5,"420619501001":<5,"420879601003":<5,"CA:35370851":<5,"420293118001":<5,"484790017172":<5,"450450039021":<5,"390830076001":<5,"420710105023":<5,"42…	2023-10-01 00:00:00-04:00	2023-11-01 00:00:00-04:00
223-223@63p-w6z-5pv	108	50	{"420879607002":<5,"420879606001":<5,"420879611007":<5,"420879608004":<5,"420879610001":<5,"420879610002":<5,"420670701003":<5,"420879608001":<5,"420670703001":<5,"420879611006":<5,"420670701004":<5,"420710127001":<5,"420879603001":<5,"420670703002":<5,"420879611004":<5,"420879602001":<5,"420619505001":<5,"340230065001":<5,"420670702021":<5,"420619504001":<5,"420879606002":<5,"420879602002":<5,"4…	2023-11-01 00:00:00-04:00	2023-12-01 00:00:00-05:00
222-222@628-c28-nnq	384	157	{"420893007001":10,"420893007003":10,"420893008004":10,"420893014022":10,"340390338003":5,"420893003082":5,"450510604052":5,"261635904001":5,"420893013011":5,"420893012022":5,"421039509003":5,"420370512003":5,"420950177041":5,"420893005012":5,"420950108001":5,"360710127002":5,"420893003052":5,"420893006002":5,"360910625082":5,"420893006001":5}	2023-01-01 00:00:00-05:00	2023-02-01 00:00:00-05:00
222-222@628-c28-nnq	364	141	{"420893007003":23,"420893009003":8,"420893007001":8,"420250201051":8,"420893010021":<5,"420893001011":<5,"340410311023":<5,"420893003082":<5,"420893012052":<5,"420770056013":<5,"420893005012":<5,"420893011022":<5,"420893003112":<5,"420893012021":<5,"420792177003":<5,"420691004001":<5,"420950176052":<5,"420893002023":<5,"420893012042":<5,"420893001012":<5,"420893011012":4}	2023-02-01 00:00:00-05:00	2023-03-01 00:00:00-05:00
222-222@628-c28-nnq	430	160	{"420893007003":26,"420893007001":10,"420893004031":7,"420893009003":7,"420950152015":7,"420893005022":7,"CA:35191254":<5,"420893002011":<5,"420893001011":<5,"420950176052":<5,"420893003082":<5,"420950177041":<5,"420770067033":<5,"131850114034":<5,"420893010011":<5,"420893012022":<5,"420893012052":<5,"420893010012":<5,"420110010002":<5,"421039508011":<5,"420893012051":<5,"420893008004":<5,"420893…	2023-03-01 00:00:00-05:00	2023-04-01 00:00:00-04:00
222-222@628-c28-nnq	407	149	{"420893007001":15,"420893007003":11,"420893007002":8,"420893001011":8,"420893004031":8,"420893014012":<5,"420691104021":<5,"421039508023":<5,"120310143302":<5,"420950160021":<5,"517100011001":<5,"420893012052":<5,"421039508011":<5,"360630212003":<5,"420893009002":<5,"420950176052":<5,"420893005012":<5,"420893002023":<5,"420893012053":<5,"420893004013":<5,"420893009003":<5,"420893010021":<5,"4208…	2023-04-01 00:00:00-04:00	2023-05-01 00:00:00-04:00
222-222@628-c28-nnq	454	171	{"420893008003":12,"340258095022":8,"360470690002":8,"420893001011":8,"420893005021":8,"420893007001":8,"421039508023":<5,"420893011012":<5,"340170131001":<5,"421039509002":<5,"420893006003":<5,"421039508022":<5,"420893007003":<5,"340350509032":<5,"420270109002":<5,"420792118002":<5,"261635721002":<5,"450030213001":<5,"420893009003":<5,"420893009001":<5,"420893014012":<5,"420950176052":<5,"420893…	2023-05-01 00:00:00-04:00	2023-06-01 00:00:00-04:00
222-222@628-c28-nnq	479	181	{"420893007003":10,"420893007001":10,"420893012042":10,"420893005021":10,"420893011022":10,"420110010002":5,"420750020001":5,"420950176052":5,"420893009002":5,"420893001011":5,"420792153004":5,"340258074004":5,"340390332002":5,"420893009003":5,"420893002023":5,"420893004031":5,"420893009001":5,"340410311023":5,"420893003092":5,"420893004022":5,"420691118006":5,"421039508022":5,"420893011012":5,"4…	2023-06-01 00:00:00-04:00	2023-07-01 00:00:00-04:00
222-222@628-c28-nnq	442	185	{"420893008003":41,"420893004012":28,"420893009001":28,"420893001011":28,"420893007003":14,"420893012052":14,"420691104021":14,"420893004033":14,"360595206002":14,"420893014012":14,"420792157021":14,"420893007001":14,"420750020002":14,"421330229102":14,"340130218023":14,"420893003082":14,"420893003091":14}	2023-07-01 00:00:00-04:00	2023-08-01 00:00:00-04:00
222-222@628-c28-nnq	465	218	{"420893007003":24,"420893003052":16,"361031460031":8,"340350509032":8,"420893007001":8,"420893004031":8,"420454080023":8,"420893002022":8,"420691004001":8,"420893004022":8,"421039508022":8,"420893001021":8,"420792155022":8,"420893010022":8,"360610115001":8,"420893006003":8,"360550039001":8,"420893003091":8,"420950142001":8,"420893007002":8,"420950176052":8,"420893008003":8,"420893004023":8,"4208…	2023-08-01 00:00:00-04:00	2023-09-01 00:00:00-04:00
222-222@628-c28-nnq	384	215	{"420893007003":33,"420893003091":22,"420893010013":22,"420950159012":11,"421010344003":11,"420950176052":11,"420893009001":11,"420792155022":11,"420893009003":11,"420893004033":11,"420893005012":11,"420770060015":11,"340270455023":11,"420770055032":11,"420893011012":11,"420893011022":11,"420950172004":11,"100050511032":11}	2023-09-01 00:00:00-04:00	2023-10-01 00:00:00-04:00
222-222@628-c28-nnq	371	261	{"420893003091":22,"420893005022":15,"420893007003":15,"420893002022":15,"420893014012":8,"420950153001":8,"420893003071":8,"420893011021":8,"360610165001":8,"420171031011":8,"420893005011":8,"420691004001":8,"291892150053":8,"420893010011":8,"420950176052":8,"371190036003":8,"420893011012":8,"421039501022":8,"420893009001":8,"340410311023":8,"340230026045":8,"230110241014":8}	2023-10-01 00:00:00-04:00	2023-11-01 00:00:00-04:00
222-222@628-c28-nnq	358	250	{"420893007002":16,"420893010011":16,"420893007003":16,"420250201031":16,"420893005011":16,"420893009001":16,"420893006003":8,"420691027001":8,"420893007001":8,"420893004013":8,"420370514001":8,"340230082022":8,"340410311023":8,"340350509032":8,"360130374002":8,"421039505022":8,"420250201053":8,"420893004023":8,"420950176052":8,"420950142001":8,"420893008003":8,"420893012051":8,"420893003091":8}	2023-11-01 00:00:00-04:00	2023-12-01 00:00:00-05:00
222-223@628-jft-b8v	3681	2232	{"420893010012":91,"420893010011":41,"420893004012":41,"420893012051":36,"420893009001":31,"420893001012":31,"420893011013":31,"420893014022":31,"420893011012":26,"420893002013":26,"420893005021":26,"420950152011":26,"420893003082":21,"420893004022":21,"420893014011":21,"420893012052":21,"420893012022":21,"420893004033":21,"420893002022":21,"420950159012":16,"420893013013":16,"420893001021":16,"4…	2023-07-01 00:00:00-04:00	2023-08-01 00:00:00-04:00
222-223@628-jft-b8v	3099	1904	{"420893010012":87,"420893009003":39,"420893003082":39,"420893004022":34,"420893003012":29,"421039509003":29,"420893010011":25,"420893002022":25,"420893001022":25,"420893013013":25,"420893002013":20,"420893004033":20,"420893003072":20,"420893006003":20,"420893009001":20,"420893003112":15,"420893003052":15,"420893004012":15,"420893002023":15,"420893005021":15,"420893002024":15,"420893011011":15,"4…	2023-08-01 00:00:00-04:00	2023-09-01 00:00:00-04:00
222-223@628-jft-b8v	2565	1549	{"420893010012":72,"420893004022":34,"420893010011":29,"420893001022":29,"420893011012":24,"420893002022":24,"420893012052":24,"420893003012":19,"420893009001":19,"420893004023":19,"420893004013":19,"420893005012":19,"420893011013":19,"420893011011":19,"420893003082":19,"420893012053":19,"420893011022":15,"420893008001":15,"420893008002":15,"420893012042":15,"420893012031":15,"420893002024":15,"4…	2023-09-01 00:00:00-04:00	2023-10-01 00:00:00-04:00
222-223@628-jft-b8v	2716	1582	{"420893010012":53,"420893003082":31,"420893010011":31,"420893012022":27,"420893003012":22,"420893011013":22,"420893004022":22,"420893005021":22,"420893009001":18,"420893012031":18,"420893002024":18,"420893003044":18,"420893004033":18,"420893004012":14,"420893008005":14,"420893010022":14,"420893008004":14,"420893011011":14,"420893006003":14,"420893005012":14,"420893010013":14,"420893009003":14,"4…	2023-10-01 00:00:00-04:00	2023-11-01 00:00:00-04:00
222-223@628-jft-b8v	2415	1412	{"420893010012":53,"420893006003":35,"420893002024":31,"420893003012":27,"420893009001":27,"420893012053":22,"420893004033":22,"420893011013":22,"420893003043":18,"420893002021":18,"420893012051":18,"420893011011":18,"420893005021":18,"420893008003":18,"420893004022":18,"420893003011":14,"420250201031":14,"420893008001":14,"420250201053":14,"420893011022":14,"420893005011":14,"420893010014":14,"4…	2023-11-01 00:00:00-04:00	2023-12-01 00:00:00-05:00
222-223@628-jft-b8v	2364	1366	{"420893010012":57,"420893003012":26,"420893010021":26,"420893006001":26,"420893009003":26,"420893012051":26,"420893005012":26,"420893002023":21,"420893010011":21,"420893008004":21,"420893005022":21,"420893002021":21,"420893003071":16,"420893003044":16,"420893009001":16,"420893011012":16,"420893012031":16,"211599502001":16,"420893006003":16,"420770068001":16,"420893012053":16,"420691129023":11,"4…	2023-01-01 00:00:00-05:00	2023-02-01 00:00:00-05:00
222-223@628-jft-b8v	2139	1272	{"420893010012":69,"420893010021":32,"420893010011":27,"420893012051":27,"420893009001":27,"420893005022":27,"420893006003":27,"420893003012":22,"420893009003":22,"420893012053":22,"420893002024":22,"420893005012":16,"420893002023":16,"420893003053":16,"420893003073":16,"420893004031":16,"420893002022":16,"420893010013":16,"420893004033":16,"420893012031":16,"420893002021":16,"420792154001":11,"4…	2023-02-01 00:00:00-05:00	2023-03-01 00:00:00-05:00
222-223@628-jft-b8v	1989	1222	{"420893010012":43,"420893005021":33,"420893004012":33,"420893005022":27,"420893001012":27,"420893004033":27,"420893010021":27,"420893014012":22,"420893012051":22,"420893010013":22,"420893003012":22,"420893011013":22,"420893007003":17,"420893012053":17,"420893008001":17,"420893008004":17,"420893003073":17,"420893009003":17,"420893005012":17,"420893012041":17,"420893002024":17,"420250201031":17,"4…	2023-03-01 00:00:00-05:00	2023-04-01 00:00:00-04:00
[truncated: 1,293 more rows]
