# Supplementary material for: Bridging theory and behavior for healthcare accessibility modeling: A mobility-driven revision of the E2SFCA
Source: PLoS One. 2026 Apr 7;21(4):e0346009. doi: 10.1371/journal.pone.0346009 (PMC13056187; doi:10.1371/journal.pone.0346009)
Supplement: S5 Table — Statistical fitting results including the selected functional form (power-law or exponential), β estimates, R², and AIC values. (CSV) [file pone.0346009.s005.csv]

Placekey	Best_Fit_Model	Beta_Estimate	Beta_95%_CI_Lower	Beta_95%_CI_Upper	R_Squared	AIC_Exponential	AIC_PowerLaw	Delta_AIC
222-222@63s-spp-mtv	Power-Law	0.5169726267371734	0.44430297956971565	0.5896422739046311	0.3726088008666987	1479.0249507828855	1467.3298099897456	11.695140793139899
zzw-222@63d-5kv-qxq	Power-Law	0.2466376244202514	0.19315354574935945	0.30012170309114333	0.10679288587358315	3185.1760123712556	3143.037226811498	42.13878555975771
zzw-222@63d-6h7-sbk	Power-Law	2.0166027914052336	1.8001362970422812	2.233069285768186	0.31256730742344396		5451.616392202189
223-242@63d-5jc-8d9	Power-Law	0.5657204982078987	0.44912277600967687	0.6823182204061206	0.18032712206927537	2204.836022214077	2199.1730425090977	5.6629797049790795
222-228@63d-3vq-z75	Power-Law	1.2007102117039645	1.0865557161451278	1.3148647072628012	0.34243033992713723	2963.2074033197055	2890.3696312020825	72.83777211762299
zzw-222@63d-5mq-5cq	Exponential (Tied)	-6.135628826377548e-05	-0.004309261306071427	0.004186548729543877	3.588501977336289e-05	251.3874706800015	250.19133131992166	1.1961393600798544
222-222@63d-77v-p5f	Power-Law	0.33178723540512917	0.19461048212236598	0.46896398868789235	0.07325670183848221	1311.1706251102173	1296.712838965912	14.457786144305373
222-229@63d-6xy-btv	Power-Law	0.2721762369815216	0.22030280816182382	0.32404966580121936	0.12506769670094664	3086.8238629871003	3022.675463594054	64.14839939304647
222-222@63d-6zj-hnq	Power-Law	2.90948269715589	2.1731721052160373	3.6457932890957427	0.7294424060820369	1818.58739974058	1816.39466247485	2.1927372657298747
222-226@63d-756-x5z	Power-Law	0.6499730941054092	0.565352252620811	0.7345939355900073	0.48197194820228595	961.5779330207633	896.3393394328923	65.23859358787104
zzw-222@63d-5n3-hwk	Power-Law	1.2306016780239268	1.118930002880939	1.3422733531669147	0.44248702156211994	2406.493708863909	2381.188670424402	25.305038439506916
223-225@63d-3sj-3dv	Power-Law	0.13630429042059858	0.022956987617093458	0.24965159322410369	0.03944613568544453	457.0922765617477	452.9037970275312	4.188479534216526
zzw-222@63d-6zg-tgk	Power-Law	1.1626914105361428	1.1272148179537522	1.1981680031185333	0.6906881489361654	7982.723528993683	6797.826875259202	1184.8966537344813
223-226@63d-9jy-nbk	Power-Law	0.9332366000395431	0.8116221702353718	1.0548510298437146	0.45799496772668946	2368.1583885062855	2347.6198392493743	20.53854925691121
222-228@63d-66y-cdv	Power-Law	1.0954938201788962	1.035644589067505	1.1553430512902874	0.727852429779746	2570.5948089545996	2442.2352816956886	128.35952725891093
222-22d@63d-66y-cdv	Power-Law	0.9834140188288837	0.9316107694030303	1.0352172682547371	0.7472845370424344	2237.0150417090135	2108.2283066677846	128.7867350412289
zzw-222@63d-h78-m6k	Exponential	0.03160926474521816	0.020071597870391485	0.04314693162004484	0.3346046713398043	721.6152488123589	727.1980084349445	5.582759622585627
222-224@63s-fsf-rkz	Power-Law	1.6299324490914089	1.3654479099762828	1.894416988206535	0.24010290689658587	1852.094492223908	1820.9696175482384	31.124874675669616
zzw-223@63p-ttv-p35	Exponential (Tied)	0.0006955339482397629	-0.0031140886794868185	0.004505156575966344	0.007121583283851818	248.06680622806005	248.02905115071894	0.03775507734110306
zzw-222@63p-q9g-nbk	Power-Law	0.37557582047613536	0.2780448897132188	0.47310675123905194	0.40756934808352974	401.58216243438034	397.670046823596	3.9121156107843262
zzw-222@63p-trg-rx5	Power-Law	1.579771139792546	1.3581246375751654	1.8014176420099266	0.38025935673166067	2755.229936191552	2661.2007387295885	94.02919746196358
zzw-222@63q-cd6-zpv	Power-Law	0.7137497325231	0.6674933364416393	0.7600061286045607	0.5402593425823585	4773.858865985995	4612.0117791937	161.84708679229516
222-222@63q-c32-bp9	Exponential	0.06750800894852342	0.03606017539841668	0.09895584249863015	0.2351619053960773	636.6526455152507	645.9143247234865	9.261679208235819
22f-226@628-cw2-zvf	Power-Law	0.3626006524781662	0.2555911435004746	0.46961016145585777	0.1838198384494234	888.6121381539501	883.9579061163039	4.6542320376462385
222-22c@628-cpq-xt9	Exponential (Tied)	0.07962877246306764	0.048990857457072684	0.1102666874690626	0.17200298725774632	1367.2021788663885	1368.2316734689923	1.0294946026037906
zzw-222@628-pq4-yjv	Power-Law	0.8432155057088393	0.7448983184565338	0.9415326929611448	0.4615364720813804	2096.9799348030524	2060.470412952929	36.50952185012329
223-227@628-pr4-2x5	Power-Law	0.3173698696755314	0.24227954900929402	0.3924601903417687	0.15671516927551754	1206.5722243557034	1183.1969641550131	23.375260200690263
22p-222@628-cph-zfz	Exponential (Tied)	0.11129396843725596	0.08618986527951798	0.13639807159499392	0.3612546905901185	985.1419632807969	984.299971733979	0.8419915468178942
222-226@628-ppy-w8v	Power-Law	0.728845218954321	0.637422311267508	0.8202681266411339	0.2799323710549877	3728.637695515454	3711.47126749651	17.166428018944316
222-225@63d-9sx-4jv	Exponential (Tied)	-0.0005255540286251134	-0.026614640275868868	0.02556353221861864	0.00016248947174779538	109.37200796867741	108.47352718321882	0.8984807854585881
223-222@63d-8hy-f4v	Exponential	0.05993021214728477	0.049484609123485165	0.07037581517108438	0.5209214602962393	3092.8558239601953	3112.8534027214687	19.997578761273417
222-223@63p-sck-x5z	Exponential	0.03633995698731104	0.00796137655453762	0.06471853742008446	0.17203900075150935	487.63683286335004	491.4850724422699	3.848239578919845
zzw-222@628-dms-wx5	Exponential (Tied)	0.03143391290503795	0.01566476254737945	0.04720306326269645	0.22317757177255115	427.29593450614794	426.7979855710541	0.4979489350938593
222-222@63p-vj9-s5z	Power-Law	1.684191738682899	1.561869632976669	1.806513844389129	0.6131801904614931	4738.19801140802	4357.7446675741	380.45334383391946
22g-223@63s-cqq-73q	Power-Law	0.7654610115014898	0.6909119574372653	0.8400100655657143	0.37447046490002767	3220.8532975614858	3106.3099098094744	114.54338775201131
zzw-222@63s-cct-789	Power-Law	0.7836787015737948	0.7426303490184005	0.8247270541291891	0.5746007241367648	4208.101342630547	4037.3934327556144	170.70790987493274
zzw-222@63p-jdr-zcq	Exponential	0.06127519160740989	0.05099892518255722	0.07155145803226257	0.2999512436707532	5228.215700522887	5291.072440250357	62.856739727470085
zzw-223@63p-ghq-vcq	Power-Law	0.5763381377224123	0.5350988849680676	0.617577390476757	0.6006146146415017	2987.619109159505	2979.0594553576243	8.559653801880813
223-223@63p-9w2-kj9	Exponential	0.03798806966824214	0.02411760281806902	0.051858536518415266	0.24319760779530464	1174.9463391572328	1189.4817321993207	14.53539304208789
224-222@63t-rcd-sqz	Power-Law	0.659209158739198	0.6147500615287232	0.7036682559496729	0.6886310410265141	2537.004084384076	2376.333453555039	160.67063082903724
zzw-225@63p-hfq-7qz	Exponential	0.05367580938226738	0.03689251291023716	0.0704591058542976	0.44795717826069936	621.1703576182896	636.4727714612073	15.302413842917758
222-223@63s-xj5-bp9	Exponential (Tied)	-0.0014891211061181314	-0.0037647491178975957	0.0007865069056613332	0.027154172947881694	177.4069531010773	178.53465390333238	1.1277008022550774
222-223@63s-zkj-rrk	Exponential (Tied)	0.2672280211309685	-0.02900589790970115	0.5634619401716381	0.07641285410345267	537.8134885020997	536.7156608939689	1.0978276081308422
zzy-225@63p-73z-k9f	Power-Law	0.6695765236057888	0.45187132222291937	0.8872817249886582	0.32624931095054843	239.1147307888357	225.10140113936288	14.013329649472809
223-222@63s-xhz-qs5	Exponential	1.6520803636591594	1.4364458947766714	1.8677148325416475	0.37123400053310707	4936.219567764076	4956.686360118827	20.466792354751306
zzy-22f@63s-dvf-z2k	Exponential (Tied)	0.019798974774592915	-0.0027192720540378523	0.04231722160322368	0.07013734633570012	339.7911236858364	338.9355267420355	0.8555969438008901
225-222@63s-dws-vj9	Power-Law	0.47822193189671725	0.39193857360147816	0.5645052901919564	0.2055823535661817	2186.9504149614777	2127.382767985607	59.5676469758705
225-224@63s-dt7-k75	Power-Law	0.8818095720377516	0.8245513975198784	0.9390677465556247	0.41827864601119447	6653.50101642614	6544.696163101702	108.80485332443823
225-222@63s-f4k-4n5	Power-Law	1.0493705238022597	1.007490009641126	1.0912510379633935	0.4501953999957071	9389.872466556935	9146.89760311509	242.97486344184472
zzy-222@63p-mcm-syv	Power-Law	0.16363756793873777	-0.05909586838271133	0.3863710042601869	0.16617710252519724	77.48072023017579	69.9891967946418	7.491523435533992
222-228@63v-v6c-fxq	Power-Law	0.9887246733063408	0.8924938385826156	1.0849555080300661	0.304585450972527	3064.6057732300546	2972.070045017679	92.53572821237549
222-222@63v-rsv-fpv	Power-Law	1.0267643994280249	0.9174534836558056	1.1360753152002443	0.7935135997172582	828.3183939613843	769.1495379334468	59.16885602793752
222-223@63v-v64-xt9	Power-Law	0.6272546001727957	0.5788246395192356	0.6756845608263558	0.5596149824930934	4524.425472378284	4412.370511165007	112.05496121327724
222-222@63v-v7w-7h5	Power-Law	0.9212523175325992	0.8547073901023886	0.9877972449628097	0.39821050419520143	6194.081749552801	6062.552325892256	131.52942366054504
224-226@63d-4wd-xh5	Power-Law	0.8622930951057445	0.7371231237305433	0.9874630664809456	0.6565494747535243	805.7646902794891	770.0923521477565	35.672338131732545
zzw-222@63c-49g-gkz	Power-Law	0.6222899921241138	0.5765471181766867	0.668032866071541	0.6630102017835386	2391.03743616489	2370.712149230691	20.325286934199084
zzw-222@63s-vmg-mc5	Power-Law	0.7896033473019498	0.7118843395948921	0.8673223550090076	0.5534696787043625	3169.651830961395	3102.300769518048	67.35106144334668
222-222@63s-s9y-mx5	Exponential	0.1692321683924405	0.14342309098624384	0.1950412457986372	0.6940275577441668	1605.8213725395105	1662.163556111369	56.34218357185841
222-228@63s-v9y-q4v	Exponential	0.07168765947279894	0.03944321424908992	0.10393210469650796	0.32089867784187287	536.3565500490638	546.6123555328425	10.255805483778659
22n-22b@63p-qdq-wrk	Exponential (Tied)	-7.049666946648063e-05	-0.008662406296734135	0.008521412957801174	2.4359433790310803e-05	174.75959722509822	174.32778597375653	0.43181125134168497
222-222@63d-963-ndv	Exponential	0.07715175885645893	0.06467254753902425	0.08963097017389361	0.5020170102070516	2774.9479236785965	2865.809067443209	90.86114376461273
zzw-222@63p-gry-4y9	Exponential	0.04798642881855209	0.030110733798593557	0.06586212383851063	0.31558885059971153	847.8225815441234	858.3904654101884	10.567883866065017
zzw-223@63p-gvb-h5z	Power-Law	0.7115314205999318	0.5894084103881639	0.8336544308116997	0.5003905242336228	1032.5025314426805	1023.304676464855	9.1978549778255
224-223@63q-g5d-5zz	Power-Law	0.4410587975466515	0.34702132252177487	0.5350962725715281	0.151358256844782	2973.438481690435	2950.36471489346	23.073766796974724
227-223@63q-g45-vfz	Power-Law	0.2702489633106553	0.11074697953592849	0.4297509470853821	0.0702409338102915	677.3923830789546	670.4247606423091	6.967622436645456
223-225@63q-g5k-p7q	Power-Law	0.6602774676139976	0.5908855988326126	0.7296693363953827	0.4360647330211659	4058.610753319087	3954.002562604283	104.6081907148041
223-223@63s-9xn-ht9	Exponential (Tied)	-0.0019574774516402473	-0.013971882290530965	0.010056927387250472	0.014239814246664095	81.34505189607964	79.44275053759608	1.9023013584835553
zzw-228@63s-9wk-b8v	Power-Law	1.2322362959611448	1.1206571351694417	1.343815456752848	0.4249020903090577	4679.907058703123	4472.154587053475	207.75247164964821
222-224@63s-9xy-n89	Power-Law	0.4616653963871474	0.3387637922828286	0.5845670004914661	0.21147575450801737	1423.0302854127751	1404.8947493559747	18.135536056800447
223-222@63s-frj-pd9	Power-Law	0.7262826244927747	0.6782321328851529	0.7743331161003965	0.5503039360836096	3657.676133739364	3575.2809734308084	82.39516030855566
223-224@63t-nf9-t9z	Exponential (Tied)	0.001652899797859933	-0.002841685009591391	0.006147484605311257	0.10034317767586354	80.07911080974	81.04592814367957	0.9668173339395736
222-224@63p-79j-b49	Power-Law	1.0440257739507175	0.9338199583452287	1.1542315895562063	0.6231423062196183	1219.2649356389177	1101.0645594869777	118.20037615193996
zzw-224@628-g32-kxq	Power-Law	1.139196305553244	1.0831360340535565	1.1952565770529313	0.7786802482167795	2608.347934842112	2506.7581988159723	101.58973602613969
zzy-223@63q-9vb-b49	Power-Law	0.7308160186306837	0.5955588533025118	0.8660731839588556	0.24158655789632943	2198.186206856548	2151.8794788710684	46.30672798547948
222-224@628-dr9-mff	Power-Law	0.34382958303011874	0.11441562879458425	0.5732435372656532	0.26831448877287467	123.61405915226757	116.83652201859944	6.777537133668133
222-222@63q-9vb-jgk	Power-Law	0.6019320691031412	0.5170207299235344	0.686843408282748	0.31506818156230854	3624.255191262597	3581.454951143834	42.80024011876276
zzy-222@63n-xh9-5xq	Power-Law	0.42185621783712274	0.35769830296274785	0.4860141327114976	0.5260992225530844	716.9192711388296	695.8825106138615	21.03676052496803
224-222@63p-d7h-6tv	Exponential (Tied)	0.02293951676692908	0.00813612189951611	0.03774291163434205	0.16409086971863684	296.3983700236413	295.9388730343886	0.4594969892526706
zzw-222@63p-czt-8sq	Exponential	0.10280712485079273	0.09204506771139026	0.1135691819901952	0.6639906535373121	2129.338200832293	2170.4772965540055	41.13909572171269
224-224@63p-d87-y7q	Power-Law	2.8808807328066868	2.424848545826074	3.3369129197872995	0.5914447890919485	2266.0559725515327	2077.9111459609853	188.14482659054738
zzy-224@63p-krk-49z	Exponential	0.06208757946668744	0.049066912281950564	0.07510824665142432	0.6661647697586074	566.9596837016804	578.2390491014658	11.27936539978532
222-222@63t-mnn-8vz	Exponential (Tied)	0.0034404943564987707	-0.004244885271905882	0.011125873984903424	0.027810305057195617	456.90971629153336	457.213985656488	0.30426936495462087
zzw-225@63t-spg-zmk	Exponential	0.04308381071529944	0.03340998185593107	0.05275763957466781	0.3771185395440455	1081.2792038776295	1106.0844575389428	24.805253661313373
zzw-222@63t-p88-5vf	Power-Law	0.5786068636878526	0.493062048549627	0.6641516788260783	0.4486888711213256	1345.7439735302642	1298.5786731379565	47.1653003923077
zzy-222@63t-p87-qmk	Power-Law	0.7354741304511861	0.6117875140022712	0.8591607469001011	0.3901092217247346	1445.8672471901034	1408.5693393862846	37.297907803818816
223-223@63p-w6z-5pv	Exponential	0.06306321218131267	0.052205643157152905	0.07392078120547244	0.5773730274589517	1296.9119556755861	1339.4417351965092	42.52977952092306
222-222@628-c28-nnq	Power-Law	0.7398205221330756	0.620588597913795	0.8590524463523562	0.6435826826947804	461.5792765679259	444.4396298489139	17.139646719011978
222-223@628-jft-b8v	Exponential	0.07390387731343492	0.06491493684855547	0.08289281777831438	0.4951477273543228	3307.1219416048434	3378.9497986286456	71.82785702380215
zzw-222@628-pxw-r49	Power-Law	1.1672030910204552	1.1296400357098066	1.2047661463311037	0.6756672951823568	4968.908359642176	4622.625232590043	346.28312705213284
zzw-224@628-pxz-m6k	Power-Law	0.3561957032026142	0.27233944866773085	0.4400519577374975	0.10601646815847765	2955.7362722822177	2926.944482017658	28.791790264559495
222-222@628-ctv-mkz	Power-Law	0.6448075909806972	0.5712771700143866	0.7183380119470077	0.4014728961814842	2647.174647019146	2603.8113567532146	43.36329026593148
222-222@63s-cfw-zxq	Exponential (Tied)	0.24404435745370437	0.11384353776139108	0.3742451771460177	0.11483698646299312	1130.057036363773	1129.3345310721093	0.7225052916637651
zzw-223@63s-d45-q9f	Power-Law	0.7768751376973838	0.6776364139705907	0.8761138614241769	0.4500833640507065	1474.0250937214537	1411.5589058848143	62.46618783663939
222-223@63s-cy9-b6k	Power-Law	0.9066237646810233	0.8344891775158099	0.9787583518462368	0.49438538832798773	2712.2358814992335	2599.413199610261	112.82268188897251
222-222@628-bwm-mrk	Power-Law	1.1937404839463028	1.1483183133115236	1.239162654581082	0.571997908870783	11082.041191313332	10586.83601769732	495.20517361601196
223-223@628-bwn-sh5	Power-Law	0.6833826070620149	0.576944670687189	0.7898205434368408	0.49926131371636795	898.0618811910429	858.6279227572235	39.433958433819384
zzy-223@628-pj9-4qf	Power-Law	1.0091621146722103	0.9504908890942776	1.067833340250143	0.35115034565052805	4462.117885350715	4191.195493456095	270.92239189462
zzw-227@628-p78-dsq	Power-Law	1.0286756173285259	0.93780369204085	1.1195475426162016	0.34395628775744813	3511.8666450769406	3383.087509462662	128.7791356142784
22r-222@628-pp5-59f	Power-Law	0.3897423034185922	0.2971463938537875	0.48233821298339685	0.4424307502289181	538.8244764086022	514.8421706441536	23.982305764448597
22p-222@628-p82-4d9	Exponential (Tied)	0.012579420879051525	-0.026545104636604894	0.05170394639470795	0.049097308755091995	157.20787562233355	157.9977070142502	0.789831391916664
222-224@628-p84-qxq	Power-Law	0.7747046237400941	0.7438735790962013	0.8055356683839868	0.5705579189104649	4431.113500237214	4097.352010923802	333.7614893134123
223-226@628-pmb-fmk	Power-Law	0.4623373015010025	0.4293133638544473	0.4953612391475577	0.26560233886929074	4760.117033740704	4471.6194373012895	288.49759643941434
zzw-223@628-pfz-rrk	Power-Law	1.7383453265535471	1.6099492361627532	1.866741416944341	0.7018037463624209	2300.2044199659827	2237.300736890123	62.90368307585959
zzw-22g@628-pjf-z75	Exponential (Tied)	-0.00018279281879773505	-0.0006641347188680075	0.00029854908127253737	0.006417544101706363	159.00059484666895	157.23406141949098	1.7665334271779614
223-223@628-pj4-zzz	Power-Law	1.170305662251083	1.1450592598281553	1.1955520646740108	0.7295580314418879	8807.493835557647	8217.124033038448	590.3698025191989
zzw-223@628-pmb-6c5	Power-Law	1.1085817796967514	1.0573797898078057	1.1597837695856972	0.32593549689911894	14520.698489114331	14268.727831218728	251.97065789560293
222-223@63n-yb8-249	Exponential	0.06356599785685918	0.05849658712015948	0.06863540859355888	0.8276829645989896	1211.6329594044169	1270.0422121283457	58.40925272392883
zzw-222@63p-bmp-q2k	Power-Law	0.30963082670264375	0.15277236772710354	0.46648928567818393	0.1424738447995475	429.52257305740943	422.33156489080096	7.191008166608469
223-223@63p-bmz-6ff	Power-Law	0.6441271179955742	0.5460926402469082	0.7421615957442402	0.5576805809149123	500.7542887104436	454.3564806620453	46.39780804839825
zzw-225@628-dvk-wrk	Power-Law	0.5265082546068135	0.45314054570093665	0.5998759635126903	0.4864270293538868	1066.2110290150565	1050.0124424760875	16.19858653896904
222-223@63d-knc-dd9	Power-Law	0.5343475486759934	0.47481520825121193	0.5938798891007749	0.5307966565284354	1246.237999732325	1185.5661897330217	60.67180999930338
zzw-222@63d-fxj-9pv	Power-Law	0.37560267483923565	0.1545621624961858	0.5966431871822855	0.3169218023894559	164.56938005735773	157.7934875347444	6.775892522613333
zzw-225@63d-kmd-bc5	Exponential	0.07033466213370197	0.055271424282064	0.08539789998533995	0.5014824278959755	1048.8956542211076	1059.6607410850581	10.7650868639505
225-223@63q-dtt-fvf	Power-Law	0.799415118971999	0.6608244396325242	0.9380057983114738	0.8751314560516494	248.90450056770152	232.89214274871745	16.01235781898407
222-223@63q-f5r-xdv	Power-Law	1.001264103419669	0.8816617920545985	1.1208664147847396	0.7376519941749586	588.6972622324965	537.1391881339069	51.5580740985896
zzy-22b@63p-26f-9s5	Power-Law	0.7262859079027777	0.6224736187198685	0.8300981970856869	0.6590531874507686	619.2020508889624	595.6356088608413	23.56644202812106
224-222@63p-cxz-v9f	Exponential	0.0740167295123039	0.06325521377286909	0.0847782452517387	0.39163346259674003	4789.757754041751	4849.205717846757	59.44796380500611
zzw-224@63t-syy-g49	Exponential (Tied)	0.05953889954273227	0.040619814543524216	0.07845798454194032	0.39124787386275095	1351.375538593679	1350.9054641120415	0.47007448163753907
222-224@63p-nbp-vzz	Exponential	0.04384827727583133	0.032652337321749436	0.05504421722991322	0.5751965492527225	828.3043505824324	851.5137660837441	23.209415501311696
zzw-224@63d-6p5-cnq	Power-Law	0.3244252918548599	0.20322787176770063	0.4456227119420192	0.13752674557187816	1044.6984306766549	1036.7516878835988	7.946742793056046
222-222@63d-6nd-28v	Power-Law	0.6614311004708685	0.4741362260891713	0.8487259748525657	0.2027240912659174	1592.975384004056	1583.4753857825	9.49999822155587
222-225@63c-6q8-kmk	Power-Law	0.6846667531405016	0.6083341077070371	0.7609993985739661	0.38471496015450246	2779.5975013743355	2701.253636959919	78.34386441441666
224-222@63q-gf3-td9	Exponential	0.061100166216594747	0.05331942016335941	0.06888091226983008	0.5967120611863468	2117.418768121458	2210.9192840933747	93.50051597191668
zzw-222@63d-575-x5z	Power-Law	0.7443244766250061	0.1544508013081839	1.3341981519418282	0.13780613677115705	281.94370647068763	278.99175452986174	2.951951940825893
zzw-222@63d-4j8-b8v	Power-Law	0.41087003304416225	0.22249884591292957	0.5992412201753949	0.33676682685641957	174.17866598901915	165.6283985124243	8.550267476594854
zzw-223@63d-59d-p7q	Power-Law	0.6074561247697308	0.5002083501113853	0.7147038994280762	0.24788615612095133	2141.8614353800267	2121.8552606235953	20.006174756431392
223-224@63s-ypz-skf	Power-Law	0.5318125678525437	0.4175599198851788	0.6460652158199086	0.33679513902710445	1325.0262431083506	1304.6005400431843	20.425703065166317
223-222@63s-x4y-85f	Power-Law	0.3725166008473152	0.2912837983601418	0.4537494033344886	0.24584561872232724	1580.020071348592	1571.9707883772353	8.04928297135666
zzw-22b@63s-9pr-4jv	Exponential	0.028645803886765655	0.01715642177820819	0.04013518599532312	0.17649373412741576	1666.7619053403644	1668.7764251932015	2.014519852837111
zzw-222@63s-9pr-649	Exponential	0.03016102150688939	0.018824889540648253	0.04149715347313053	0.19754562841648082	1819.3201294630364	1821.9841722738777	2.664042810841238
zzw-222@63d-5w4-mrk	Exponential (Tied)	0.06153995795751533	-0.015580705376317401	0.13866062129134807	0.08300296493417791	156.30100212463745	156.2949292337471	0.006072890890351346
zzw-224@63d-6zm-c3q	Power-Law	1.106067972786731	1.0887151053390243	1.123420840234438	0.7745333552311939	14353.578684677546	13520.848473427248	832.7302112502985
zzy-223@63d-756-x5z	Power-Law	0.7984922584527767	0.7436982429468414	0.853286273958712	0.541605393773075	3293.1602692006036	3168.415582427665	124.74468677293862
222-222@63d-76b-rtv	Power-Law	0.5971436434310051	0.3288347087333477	0.8654525781286626	0.37709877834036687	227.92102890380673	223.00026645359395	4.920762450212777
226-222@63d-6zg-vmk	Power-Law	0.49169355920490404	0.3972481241101113	0.5861389942996967	0.225995576395721	1397.021784372238	1345.4204494887804	51.60133488345764
222-222@63d-6zg-z4v	Power-Law	0.9943129963740507	0.9425800077232378	1.0460459850248636	0.2882498777325072	13270.486475315194	12814.008285804905	456.47818951028967
zzy-223@63d-6zm-k4v	Power-Law	0.5095890235602871	0.4555050001325735	0.5636730469880007	0.39273916778076545	913.7393888277221	815.9152641913809	97.82412463634125
zzw-224@63s-fxj-mx5	Power-Law	0.19961351291115098	0.05049291032038716	0.3487341155019148	0.09485338146916467	271.62341014723216	268.13255360042376	3.490856546808402
zzw-222@63s-fsq-q4v	Power-Law	0.5929048434393516	0.45371799392391965	0.7320916929547835	0.3950440447682644	767.241902721661	739.2111140363334	28.030788685327593
222-222@63s-ftt-mhq	Power-Law	0.39424109027057425	0.1840512850509771	0.6044308954901714	0.12876006402775886	634.9121433279827	627.7900638589118	7.122079469070854
zzw-222@63s-fsf-cdv	Exponential (Tied)	-0.000888451101405391	-0.016979778930625793	0.015202876727815012	0.00029266160496177474	332.50513366981323	332.15864081565775	0.3464928541554855
zzw-223@63p-tr9-f9f	Power-Law	0.34059502279016357	0.18566948386777368	0.49552056171255343	0.2228358705289415	389.7819059078497	382.0461262359884	7.73577967186128
222-223@628-cw2-94v	Power-Law	0.1357213165850292	-0.02509106755136728	0.2965337007214257	0.09525412167673053	217.5159278408816	215.28269926585816	2.233228575023446
zzw-222@628-pqs-jy9	Power-Law	0.2555327549484685	0.07824907113493426	0.4328164387620027	0.16483063397062048	241.46783072138004	238.40584905851563	3.0619816628644116
223-223@63d-8kk-gx5	Power-Law	0.5816596123449801	0.530847655927643	0.6324715687623171	0.5553481566426296	1671.2958541634725	1568.782900522145	102.51295364132761
223-223@63p-v6j-tjv	Exponential (Tied)	0.0016202436822318738	-0.001996239649267817	0.0052367270137315645	0.052955140464377104	226.1006349642655	226.07541132587153	0.025223638393981673
zzy-222@63p-vbq-389	Exponential (Tied)	-0.002339440138337478	-0.0073839504827082295	0.0027050702060332737	0.0993282896934653	23.55899082546176	23.012466313019626	0.546524512442133
zzw-223@63s-csf-835	Power-Law	0.6036886686189505	0.4191786486781125	0.7881986885597886	0.13465780783957226	778.9172726605036	765.9308796503564	12.986393010147253
22v-222@628-pm4-g49	Power-Law	0.3110325893570208	0.2586348448079638	0.36343033390607776	0.2003838520365292	1991.5492192709712	1918.3806154874787	73.16860378349247
226-226@63s-cr9-snq	Power-Law	0.37981799629533086	0.23615534068101346	0.5234806519096482	0.3181515222417486	291.17255179538824	285.983090965599	5.189460829789255
223-222@63p-jds-2tv	Power-Law	0.34373629261342664	0.17635282049332202	0.5111197647335313	0.18381099757222874	508.55828895017953	506.1007224796291	2.4575664705504323
222-222@63n-zdn-35z	Power-Law	0.5119145965713684	0.42504525375311825	0.5987839393896185	0.8026176638657015	268.94291116450125	248.83735285813825	20.105558306363008
zzw-223@63s-xgf-hkf	Exponential (Tied)	-0.000610194888568874	-0.0012847151532251484	6.432537608740054e-05	0.0383023942607279	482.4260749103471	483.87714420652736	1.4510692961802647
222-224@63p-73z-zmk	Power-Law	0.37208948168158246	0.24262018289325382	0.5015587804699111	0.12148113806783223	1177.1696398019071	1161.923302849305	15.246336952602178
222-224@63s-xhz-fxq	Power-Law	0.38134417372211243	0.2730612984457714	0.48962704899845344	0.17653349287750564	1132.152259516473	1114.487918726045	17.664340790427786
zzw-224@63s-xhz-qs5	Power-Law	0.9651325553551493	0.9096147810762496	1.020650329634049	0.42774700499197227	7987.878018333865	7958.003121551537	29.874896782327596
222-222@63v-v7v-vcq	Power-Law	0.40355626391496996	0.2813363753859676	0.5257761524439724	0.15194405403076605	561.0552605525065	546.6481820572526	14.407078495253927
zzw-223@63v-v69-nqz	Power-Law	0.5388837163119499	0.4384503146807982	0.6393171179431015	0.3386113089820584	1135.7801056532885	1082.7360617612233	53.04404389206525
zzw-222@63s-zc2-q4v	Exponential (Tied)	0.00017973623147206369	-0.001396836871432322	0.0017563093343764494	0.0024755566684695474	214.51565807179858	214.29323842370096	0.2224196480976275
zzw-222@63q-g4x-fpv	Power-Law	0.8111971140782328	0.4237256564556325	1.1986685717008332	0.18825740632116028	391.5568607670973	384.2798785879123	7.276982179184984
zzw-223@63s-9wk-pn5	Exponential (Tied)	0.0050217877948356285	-0.0005835752868163374	0.010627150876487594	0.060771455917357886	677.945347918024	677.3794111496899	0.5659367683341543
222-222@63s-9wm-sqz	Power-Law	0.5132884104288356	0.40160446124491034	0.6249723596127608	0.20086763742258784	912.3988844986054	886.4964743112041	25.9024101874013
zzy-223@628-fz8-wp9	Exponential (Tied)	0.003354240622317781	-0.027999811944385757	0.03470829318902132	0.007201497205559293	61.8555404193892	61.50796873147839	0.3475716879108077
223-222@63q-b2x-3kf	Exponential (Tied)	0.007521567261162543	-0.004904531022618159	0.019947665544943247	0.03063849339125324	750.7937253038067	749.304534061689	1.4891912421177267
233-223@63q-9vb-j5f	Power-Law	0.4146800858136921	0.30645808143791947	0.5229020901894648	0.19225631589465586	1208.3180907175592	1182.297975306001	26.02011541155821
zzw-222@63s-cz2-6hq	Power-Law	0.6396892030748192	0.4315682482100809	0.8478101579395576	0.16874740083983308	560.4930036182498	548.1273132204155	12.365690397834214
zzw-223@63s-d29-tn5	Exponential (Tied)	0.001125224060766698	-0.0007907856026416911	0.003041233724175087	0.040832060753684174	489.9572117872423	491.77129077722446	1.8140789899821925
222-222@63s-cfd-whq	Power-Law	0.732522569111686	0.6481437868135289	0.8169013514098431	0.46170735752982706	1429.7199782786154	1369.5814190312606	60.138559247354806
222-222@63s-czk-t7q	Exponential (Tied)	0.016097746160253237	-0.020709512351389084	0.05290500467189556	0.0479564671186824	204.76793078183672	204.5844922091481	0.18343857268862962
zzw-223@628-pyb-t5f	Exponential (Tied)	0.0051812331636447	-0.005749967158740955	0.016112433486030354	0.07311085103326409	244.44621943792765	245.3449983421407	0.8987789042130601
zzw-222@63p-9v5-zmk	Power-Law	0.5963129684830284	0.33548117674914285	0.857144760216914	0.20509901179604273	398.9914437647204	391.7475731536613	7.243870611059094
zzw-222@628-phd-py9	Power-Law	0.5950544708862622	0.49026114700067475	0.6998477947718497	0.2502880858039578	1156.0561708725897	1124.1997007520129	31.856470120576887
229-226@628-pgf-3bk	Power-Law	0.25860139726364034	0.20276699146298796	0.31443580306429275	0.1329648691095615	3065.1682360407854	3005.4174693986233	59.750766642162034
22g-227@628-pm9-t9z	Power-Law	0.8193551774471672	0.778975910948985	0.8597344439453495	0.3042827201221089	6160.600953492005	5802.156019168669	358.4449343233355
zzw-223@628-pfy-4jv	Power-Law	0.25352105360015215	0.0939580258918272	0.41308408130847707	0.09788366597620846	485.654582270903	480.7106432814045	4.94393898949852
zzw-222@628-pj8-2zf	Exponential (Tied)	0.09915192335245758	-0.04038917522344375	0.2386930219283589	0.08994898974179466	192.67540666767718	191.28038291151472	1.395023756162459
22z-224@628-pmf-rc5	Power-Law	0.2856506934959933	0.18576474192840003	0.3855366450635866	0.10488622585317908	1097.4274398351552	1076.4837159803512	20.94372385480392
zzy-224@628-pfw-5j9	Power-Law	0.23430451138145506	0.1582726930920714	0.3103363296708387	0.06455071777414123	2839.0750332309785	2819.760437161738	19.31459606924045
222-222@628-p7v-cbk	Exponential	0.06852623198749622	-0.007720020721422055	0.1447724846964145	0.08971694410816289	605.7597761226212	607.9132416306514	2.1534655080301945
232-226@628-pmb-8vz	Power-Law	0.4740054421910729	0.3949006681686583	0.5531102162134874	0.3141177640068492	781.7651428135139	722.0564081804599	59.70873463305395
223-222@628-pj4-xwk	Power-Law	0.5107320605074585	0.3774967148216822	0.6439674061932348	0.06221181789922625	1240.5314401371702	1227.5011075903215	13.03033254684874
222-229@628-pj5-mc5	Exponential (Tied)	0.006818936502424013	-0.0114422490140825	0.025080122018930527	0.13044451776448907	66.93475518830775	67.78771759743964	0.8529624091318908
222-222@63p-nbp-vzz	Exponential	0.04854669106074869	0.039298764970740585	0.05779461715075679	0.6281030984618565	1473.6166138557703	1531.7506547124117	58.13404085664138
225-223@63c-6q5-td9	Power-Law	0.3961628265787974	0.2915939582281164	0.5007316949294784	0.2387999171480646	1182.7443478870987	1175.111381910038	7.632965977060621
zzw-222@63q-ft5-qxq	Exponential (Tied)	0.006538410541182589	-0.017104202198919956	0.030181023281285135	0.09085317621626476	31.892300813192033	32.22060535217673	0.3283045389846997
223-222@63d-4y9-py9	Power-Law	0.7902468259912925	0.724169825089044	0.8563238268935409	0.674927507313926	1797.2593652534472	1611.5099623920244	185.74940286142282
zzw-222@63d-8py-3wk	Power-Law	0.3166357607515739	0.11002687166198541	0.5232446498411624	0.39294491928115804	145.39642497088224	139.75047656986865	5.645948401013584
222-222@63s-x4x-x3q	Power-Law	0.1766619885043422	-0.0006994042570279135	0.3540233812657123	0.060418896586986626	395.1880583047839	393.1393010963044	2.0487572084795147
222-222@63s-9pm-fvf	Exponential (Tied)	0.02527317970747965	0.01666197415775441	0.03388438525720489	0.21009490457946634	1683.6735039213668	1682.4305245156768	1.2429794056899937
